# Supplementary material for: Factors associated with comorbidity of diarrhoea and acute respiratory infections among children under five years in Ghana
Source: PLoS One. 2022 Jul 21;17(7):e0271685. doi: 10.1371/journal.pone.0271685 (PMC9302777; doi:10.1371/journal.pone.0271685)
Supplement: S1 Appendix — (XLSX) [file pone.0271685.s001.xlsx]

## Sheet: Sheet1
MIDX	V013	V014	V015	V016	V017	V018	V019	V019A	V020	V021	V022	V023	V024	V025	V026	V027	V028	V029	V030	V031	V032	V034	V040	V042	V044	V101	V102	V103	V104	V105	V106	V107	V113	V115	V116	V119	V120	V121	V122	V123	V124	V125	V127	V128	V129	V130	V131	V133	V134
1	30-34	Year and age	Completed	30	1309	11	70	2	All woman sa	1	Western Rura	Western Rura	Western	Rural		1	14		11	12		1	0	Not selected		Western	Rural				Primary	6	Tube well or	10	Ventilated I	Yes	Yes	No	No	No	No	No	Cement	Cement	Asbestos/sla	Other Christ	Akan	6
1	30-34	Year and age	Completed	1	1309	10	71	2	All woman sa	1	Western Rura	Western Rura	Western	Rural		1	14		11	12		1	0	Selected		Western	Rural				Primary	5	Tube well or	10	Ventilated I	Yes	No	Yes	No	No	No	No	Cement	Cement	Metal	Pentecostal/	Akan	5
1	30-34	Year and age	Completed	2	1309	10	71	2	All woman sa	1	Western Rura	Western Rura	Western	Rural		1	14		11	12		Husband not	0	Selected		Western	Rural				Primary	5	Tube well or	20	Ventilated I	No	No	Yes	No	No	No	No	Linoleum/rub	Cement	Metal	Pentecostal/	Akan	5
1	30-34	Year and age	Completed	21	1309	10	71	2	All woman sa	2	Eastern Rura	Eastern Rura	Eastern	Rural		1	74		71	72		1	0	Selected		Eastern	Rural				No education		Public tap/s	On premises	Pit latrine	No	Yes	No	No	No	No	No	Woolen carpe	Cement	Metal	Other Christ	Ewe	0
1	20-24	Month and ye	Completed	20	1309	10	71	2	All woman sa	2	Eastern Rura	Eastern Rura	Eastern	Rural		1	74		71	72		1	0	Not selected		Eastern	Rural				Secondary	1	Protected we	5	Pit latrine	No	Yes	No	No	No	No	No	Linoleum/rub	Cement	Metal	Other Christ	Akan	7
2	40-44	Month and ye	Completed	9	1309	10	71	2	All woman sa	3	Ashanti Urba	Ashanti Urba	Ashanti	Urban		1	154		151	152		1	0	Not selected		Ashanti	Urban				Secondary	4	Sachet water	0	Flush to pip	Yes	Yes	Yes	Yes	No	No	Yes	Cement	Cement	Asbestos/sla	Presbyterian	Akan	10
1	20-24	Month and ye	Completed	3	1309	12	69	2	All woman sa	4	Central Urba	Central Urba	Central	Urban		1	144		141	142		1	0	Not selected		Central	Urban				Secondary	1	Sachet water	6	Flush to pip	Yes	Yes	Yes	Yes	No	No	No	Cement	Cement	Asbestos/sla	Pentecostal/	Akan	7
2	25-29	Month and ye	Completed	4	1309	9	72	2	All woman sa	5	Northern Rur	Northern Rur	Northern	Rural		2	204		201	202		1	0	Not selected		Northern	Rural				No education		Tube well or	20	No facility/	No	Yes	No	No	No	No	No	Cement	Uncovered ad	Thatch / pal	Catholic	Gurma	0
1	40-44	Month and ye	Completed	4	1309	9	72	2	All woman sa	5	Northern Rur	Northern Rur	Northern	Rural		1	204		201	202		1	0	Selected		Northern	Rural				No education		Tube well or	20	Pit latrine	No	Yes	No	No	Yes	Yes	No	Cement	Stone with m	Metal	No religion	Gurma	0
1	25-29	Month and ye	Completed	5	1309	11	70	2	All woman sa	9	Central Urba	Central Urba	Central	Urban		1	44		41	42		Husband not	0	Not selected		Central	Urban				Secondary	3	Protected we	On premises	Ventilated I	Yes	No	Yes	Yes	No	No	No	Cement	Cement	Asbestos/sla	Other Christ	Ewe	9
1	25-29	Month and ye	Completed	6	1309	11	70	2	All woman sa	9	Central Urba	Central Urba	Central	Urban		3	44		41	42		1	0	Not selected		Central	Urban				Secondary	3	Sachet water	0	Ventilated I	Yes	No	Yes	Yes	No	No	Yes	Woolen carpe	Cement	Asbestos/sla	Pentecostal/	Akan	9
1	30-34	Month and ye	Completed	4	1309	11	70	2	All woman sa	9	Central Urba	Central Urba	Central	Urban		1	45		41	42		Husband not	0	Selected		Central	Urban				Secondary	1	Protected we	20	Ventilated I	Yes	Yes	Yes	Yes	No	No	No	Woolen carpe	Cement block	Asbestos/sla	Pentecostal/	Akan	7
1	20-24	Year and age	Completed	18	1309	12	69	2	All woman sa	10	Volta Rural	Volta Rural	Volta	Rural		2	105		101	102		1	0	Selected		Volta	Rural				Primary	6	Public tap/s	10	Ventilated I	Yes	Yes	Yes	Yes	Yes	No	No	Cement	Stone with l	Asbestos/sla	Islam	Gurma	6
3	30-34	Year and age	Completed	1	1309	11	70	2	All woman sa	11	Brong Ahafo	Brong Ahafo	Brong Ahafo	Rural		1	184		181	182		1	0	Selected		Brong Ahafo	Rural				No education		Tube well or	3	Pit latrine	No	No	No	No	Yes	No	No	Linoleum/rub	Dirt	Thatch / pal	No religion	Akan	0
1	30-34	Year and age	Completed	29	1309	12	69	2	All woman sa	11	Brong Ahafo	Brong Ahafo	Brong Ahafo	Rural		1	185		181	182			0	Selected		Brong Ahafo	Rural				Primary	3	Tube well or	15	Pit latrine	No	No	No	No	No	No	No	Cement	Bricks	Asbestos/sla	Catholic	Akan	3
1	20-24	Year and age	Completed	29	1309	12	69	2	All woman sa	11	Brong Ahafo	Brong Ahafo	Brong Ahafo	Rural		1	185		181	182			0	Selected		Brong Ahafo	Rural				No education		Tube well or	15	Pit latrine	No	No	No	No	No	No	No	Cement	Bricks	Asbestos/sla	Methodist	Akan	0
1	15-19	Month and ye	Completed	29	1309	12	69	2	All woman sa	11	Brong Ahafo	Brong Ahafo	Brong Ahafo	Rural		1	184		181	182			0	Not selected		Brong Ahafo	Rural				No education		Tube well or	10	No facility/	No	No	No	No	Yes	No	No	Cement	Stone with m	Asbestos/sla	Catholic	Akan	0
1	30-34	Year and age	Completed	1	1309	11	70	2	All woman sa	11	Brong Ahafo	Brong Ahafo	Brong Ahafo	Rural		1	184		181	182		Husband not	0	Not selected		Brong Ahafo	Rural				No education		Tube well or	10	Pit latrine	No	No	No	No	No	No	No	Cement	Dirt	Asbestos/sla	Catholic	Akan	0
1	15-19	Year and age	Completed	29	1309	12	69	2	All woman sa	11	Brong Ahafo	Brong Ahafo	Brong Ahafo	Rural		1	184		181	182			0	Selected		Brong Ahafo	Rural				Secondary	1	Tube well or	10	Pit latrine	No	No	No	No	Yes	Yes	No	Cement	Cement block	Asbestos/sla	Catholic	Akan	7
1	15-19	Year and age	Completed	1	1309	11	70	2	All woman sa	11	Brong Ahafo	Brong Ahafo	Brong Ahafo	Rural		1	184		181	182			0	Selected		Brong Ahafo	Rural				Primary	3	Tube well or	20	No facility/	No	No	No	No	No	No	No	Earth, sand	Stone with m	Asbestos/sla	Catholic	Akan	3
1	30-34	Month and ye	Completed	2	1309	11	70	2	All woman sa	11	Brong Ahafo	Brong Ahafo	Brong Ahafo	Rural		1	185		181	182			0	Not selected		Brong Ahafo	Rural				Primary	5	Tube well or	10	Pit latrine	No	Yes	No	No	No	Yes	No	Cement	Dirt	Asbestos/sla	Pentecostal/	Akan	5
1	25-29	Month and ye	Completed	8	1309	11	70	2	All woman sa	12	Brong Ahafo	Brong Ahafo	Brong Ahafo	Urban		1	174		171	172		Husband not	0	Not selected		Brong Ahafo	Urban				Primary	3	Public tap/s	5	No facility/	Yes	Yes	Yes	No	No	No	No	Cement	Cement block	Asbestos/sla	Other Christ	Akan	3
1	35-39	Month and ye	Completed	7	1309	11	70	2	All woman sa	12	Brong Ahafo	Brong Ahafo	Brong Ahafo	Urban		1	174		171	172		Husband not	0	Selected		Brong Ahafo	Urban				Secondary	3	Piped to yar	On premises	Ventilated I	Yes	No	No	No	No	No	No	Cement	Cement	Asbestos/sla	Catholic	Akan	9
1	20-24	Month and ye	Completed	12	1309	10	71	2	All woman sa	13	Brong Ahafo	Brong Ahafo	Brong Ahafo	Urban		1	185		181	182		Husband not	0	Not selected		Brong Ahafo	Urban				Secondary	5	Tube well or	60	Ventilated I	Yes	No	No	No	No	No	No	Cement	Bricks	Asbestos/sla	Pentecostal/	Akan	14
2	25-29	Month and ye	Completed	30	1309	10	71	2	All woman sa	14	Northern Urb	Northern Urb	Northern	Urban		1	194		191	192		1	0	Selected		Northern	Urban				Higher	3	Sachet water	0	No facility/	Yes	No	Yes	Yes	No	Yes	Yes	Linoleum/rub	Cement	Roofing shin	Islam	Grusi	15
1	35-39	Month and ye	Completed	18	1309	12	69	2	All woman sa	15	Brong Ahafo	Brong Ahafo	Brong Ahafo	Rural		1	174		171	172		Husband not	0	Not selected		Brong Ahafo	Rural				Secondary	6	Tube well or	5	Ventilated I	Yes	No	No	No	No	Yes	No	Earth, sand	No walls	No roof	Other Christ	Akan	15
2	25-29	Month and ye	Completed	20	1309	10	71	2	All woman sa	16	Eastern Rura	Eastern Rura	Eastern	Rural		1	115		111	112		1	0	Not selected		Eastern	Rural				Primary	4	River/dam/la	30	Pit latrine	Yes	Yes	Yes	No	No	No	No	Cement	Cement block	Metal	No religion	Akan	4
1	35-39	Month and ye	Completed	21	1309	10	71	2	All woman sa	16	Eastern Rura	Eastern Rura	Eastern	Rural		1	115		111	112		1	0	Not selected		Eastern	Rural				Primary	5	River/dam/la	90	Pit latrine	Yes	Yes	Yes	No	No	No	No	Cement	Stone with l	Metal	Pentecostal/	Ga/Dangme	5
1	30-34	Year and age	Completed	6	1309	11	70	2	All woman sa	17	Brong Ahafo	Brong Ahafo	Brong Ahafo	Urban		1	184		181	182		Husband not	0	Selected		Brong Ahafo	Urban				No education		Public tap/s	5	Ventilated I	Yes	No	No	No	No	No	No	Cement	Bricks	Asbestos/sla	Islam	Akan	0
1	25-29	Year and age	Completed	6	1309	11	70	2	All woman sa	17	Brong Ahafo	Brong Ahafo	Brong Ahafo	Urban		1	184		181	182		1	0	Selected		Brong Ahafo	Urban				Secondary	3	Protected we	10	Pit latrine	Yes	No	Yes	Yes	No	No	Yes	Cement	Cement block	Asbestos/sla	Islam	Akan	9
2	30-34	Month and ye	Completed	9	1309	11	70	2	All woman sa	18	Volta Rural	Volta Rural	Volta	Rural		1	104		101	102		1	0	Selected		Volta	Rural				Secondary	3	Public tap/s	25	Ventilated I	Yes	Yes	Yes	Yes	No	No	No	Cement	Cement block	Asbestos/sla	Catholic	Ewe	9
1	20-24	Month and ye	Completed	22	1309	10	71	2	All woman sa	19	Ashanti Rura	Ashanti Rura	Ashanti	Rural		1	134		131	132		1	0	Selected		Ashanti	Rural				Secondary	1	Protected we	10	Pit latrine	No	No	No	No	No	No	No	Earth, sand	Bricks	Metal	Islam	Mande	7
1	40-44	Month and ye	Completed	20	1309	12	69	2	All woman sa	20	Upper East R	Upper East R	Upper East	Rural		1	234		231	232		1	0	Not selected		Upper East	Rural				No education		Tube well or	6	Pit latrine	No	Yes	No	No	Yes	No	No	Cement	Dirt	Asbestos/sla	Islam	Mande	0
2	40-44	Month and ye	Completed	20	1309	12	69	2	All woman sa	20	Upper East R	Upper East R	Upper East	Rural		1	234		231	232		1	0	Not selected		Upper East	Rural				No education		Tube well or	6	Pit latrine	No	Yes	No	No	Yes	No	No	Cement	Dirt	Asbestos/sla	Islam	Mande	0
1	25-29	Month and ye	Completed	12	1309	11	70	2	All woman sa	21	Northern Rur	Northern Rur	Northern	Rural		1	204		201	202		1	0	Selected		Northern	Rural				No education		Tube well or	60	No facility/	No	No	Yes	No	Yes	No	No	Cement	Stone with m	Asbestos/sla	Pentecostal/	Gurma	0
1	40-44	Month and ye	Completed	14	1309	11	70	2	All woman sa	21	Northern Rur	Northern Rur	Northern	Rural		1	204		201	202		1	0	Selected		Northern	Rural				No education		Tube well or	40	No facility/	Yes	No	No	No	Yes	No	No	Cement	Uncovered ad	Metal	No religion	Gurma	0
1	25-29	Month and ye	Completed	14	1309	11	70	2	All woman sa	21	Northern Rur	Northern Rur	Northern	Rural		1	204		201	202		1	0	Selected		Northern	Rural				No education		River/dam/la	60	No facility/	Yes	Yes	Yes	No	Yes	No	No	Cement	Covered adob	Metal	Pentecostal/	Gurma	0
1	25-29	Month and ye	Completed	14	1309	11	70	2	All woman sa	21	Northern Rur	Northern Rur	Northern	Rural		1	204		201	202		1	0	Selected		Northern	Rural				No education		River/dam/la	60	No facility/	Yes	Yes	Yes	No	Yes	No	No	Cement	Covered adob	Metal	Pentecostal/	Gurma	0
1	35-39	Month and ye	Completed	13	1309	11	70	2	All woman sa	21	Northern Rur	Northern Rur	Northern	Rural		1	204		201	202		1	0	Selected		Northern	Rural				No education		Tube well or	120	Pit latrine	Yes	No	Yes	No	Yes	Yes	No	Cement	Covered adob	Asbestos/sla	Pentecostal/	Gurma	0
2	35-39	Month and ye	Completed	13	1309	11	70	2	All woman sa	21	Northern Rur	Northern Rur	Northern	Rural		1	204		201	202		1	0	Selected		Northern	Rural				No education		Tube well or	120	Pit latrine	Yes	No	Yes	No	Yes	Yes	No	Cement	Covered adob	Asbestos/sla	Pentecostal/	Gurma	0
1	30-34	Month and ye	Completed	30	1309	11	70	2	All woman sa	22	Upper West R	Upper West R	Upper West	Rural		1	254		251	252			0	Selected		Upper West	Rural				No education		Tube well or	20	No facility/	No	No	No	No	No	No	No	Earth, sand	Dirt	Asbestos/sla	Catholic	Mole-Dagbani	0
1	20-24	Month and ye	Completed	30	1309	11	70	2	All woman sa	22	Upper West R	Upper West R	Upper West	Rural		1	255		251	252		1	0	Selected		Upper West	Rural				No education		Tube well or	10	No facility/	No	Yes	No	No	Yes	No	No	Cement	Stone with l	Asbestos/sla	Pentecostal/	Mole-Dagbani	0
1	30-34	Month and ye	Completed	29	1309	11	70	2	All woman sa	22	Upper West R	Upper West R	Upper West	Rural		1	255		251	252		1	0	Selected		Upper West	Rural				No education		Tube well or	20	No facility/	No	Yes	No	No	Yes	No	No	Earth, sand	Stone with m	Asbestos/sla	Pentecostal/	Mole-Dagbani	0
1	40-44	Year and age	Completed	23	1309	12	69	2	All woman sa	24	Upper East R	Upper East R	Upper East	Rural		1	254		251	252		2	0	Selected		Upper East	Rural				No education		Unprotected	10	No facility/	No	No	No	No	Yes	No	No	Earth, sand	Dirt	Thatch / pal	Pentecostal/	Mole-Dagbani	0
1	35-39	Month and ye	Completed	23	1309	12	69	2	All woman sa	24	Upper East R	Upper East R	Upper East	Rural		1	255		251	252		1	0	Selected		Upper East	Rural				No education		Public tap/s	50	No facility/	No	No	No	No	No	No	No	Cement	Stone with l	Thatch / pal	Other Christ	Mole-Dagbani	0
1	30-34	Year and age	Completed	22	1309	12	69	2	All woman sa	24	Upper East R	Upper East R	Upper East	Rural		1	254		251	252		2	0	Not selected		Upper East	Rural				Primary	1	Tube well or	20	No facility/	No	Yes	No	No	Yes	Yes	No	Cement	Dirt	Asbestos/sla	Catholic	Mole-Dagbani	1
1	20-24	Month and ye	Completed	3	1309	12	69	2	All woman sa	25	Central Urba	Central Urba	Central	Urban		1	134		131	132			0	Selected		Central	Urban				Secondary	3	Public tap/s	10	Ventilated I	Yes	No	Yes	Yes	No	No	No	Cement	Cement	Asbestos/sla	Islam	999	9
1	30-34	Month and ye	Completed	2	1309	12	69	2	All woman sa	25	Central Urba	Central Urba	Central	Urban		1	135		131	132			0	Not selected		Central	Urban				Secondary	2	Public tap/s	10	Pit latrine	Yes	No	No	No	No	No	No	Cement	Cement	Asbestos/sla	Pentecostal/	Akan	8
2	30-34	Year and age	Completed	24	1309	11	70	2	All woman sa	26	Eastern Rura	Eastern Rura	Eastern	Rural		1	114		111	112		1	0	Selected		Eastern	Rural				Secondary	1	River/dam/la	25	Pit latrine	No	Yes	No	No	No	No	No	Cement	Bamboo with	Asbestos/sla	Other Christ	Akan	7
1	25-29	Month and ye	Completed	23	1309	11	70	2	All woman sa	26	Eastern Rura	Eastern Rura	Eastern	Rural		1	115		111	112			0	Selected		Eastern	Rural				Secondary	3	River/dam/la	60	Pit latrine	No	Yes	No	No	No	No	No	Cement	Cement block	Asbestos/sla	Presbyterian	Ga/Dangme	9
1	20-24	Month and ye	Completed	23	1309	11	70	2	All woman sa	26	Eastern Rura	Eastern Rura	Eastern	Rural		1	114		111	112			0	Not selected		Eastern	Rural				Secondary	3	Sachet water	0	Pit latrine	No	No	No	No	No	No	No	Cement	Cement block	Asbestos/sla	Other Christ	Ga/Dangme	9
1	30-34	Month and ye	Completed	23	1309	11	70	2	All woman sa	26	Eastern Rura	Eastern Rura	Eastern	Rural		1	115		111	112		1	0	Not selected		Eastern	Rural				Secondary	3	River/dam/la	30	Pit latrine	No	Yes	No	No	No	No	No	Cement	Stone with m	Asbestos/sla	Pentecostal/	Ga/Dangme	9
2	30-34	Month and ye	Completed	23	1309	11	70	2	All woman sa	26	Eastern Rura	Eastern Rura	Eastern	Rural		1	115		111	112		1	0	Not selected		Eastern	Rural				Secondary	3	River/dam/la	30	Pit latrine	No	Yes	No	No	No	No	No	Cement	Stone with m	Asbestos/sla	Pentecostal/	Ga/Dangme	9
1	35-39	Month and ye	Completed	20	1309	11	70	2	All woman sa	27	Northern Rur	Northern Rur	Northern	Rural		1	204		201	202		1	0	Not selected		Northern	Rural				Primary	2	Tube well or	10	No facility/	No	No	No	No	Yes	No	No	Cement	Stone with m	Asbestos/sla	Pentecostal/	Gurma	2
1	40-44	Month and ye	Completed	20	1309	11	70	2	All woman sa	27	Northern Rur	Northern Rur	Northern	Rural		1	204		201	202			0	Not selected		Northern	Rural				No education		River/dam/la	30	No facility/	No	No	No	No	No	No	No	Cement	Uncovered ad	Asbestos/sla	Traditional/	Gurma	0
1	25-29	Month and ye	Completed	21	1309	11	70	2	All woman sa	27	Northern Rur	Northern Rur	Northern	Rural		1	205		201	202		1	0	Not selected		Northern	Rural				No education		River/dam/la	90	Ventilated I	No	Yes	No	No	Yes	No	No	Cement	Stone with m	Metal	No religion	Gurma	0
1	25-29	Month and ye	Completed	20	1309	11	70	2	All woman sa	27	Northern Rur	Northern Rur	Northern	Rural		1	205		201	202		1	0	Selected		Northern	Rural				No education		Tube well or	40	No facility/	No	Yes	No	No	Yes	No	No	Cement	Covered adob	Metal	Pentecostal/	Gurma	0
1	25-29	Month and ye	Completed	23	1309	11	70	2	All woman sa	27	Northern Rur	Northern Rur	Northern	Rural		3	204		201	202		1	0	Selected		Northern	Rural				No education		Tube well or	15	No facility/	No	No	No	No	Yes	No	No	Cement	Stone with m	Metal	Pentecostal/	Gurma	0
1	40-44	Year and age	Completed	30	1309	11	70	2	All woman sa	29	Ashanti Urba	Ashanti Urba	Ashanti	Urban		2	134		131	132		1	0	Selected		Ashanti	Urban				Primary	2	Sachet water	0	Flush to pit	Yes	Yes	Yes	Yes	Yes	No	No	Cement	Cement block	Asbestos/sla	Presbyterian	Akan	2
1	35-39	Month and ye	Completed	28	1309	11	70	2	All woman sa	29	Ashanti Urba	Ashanti Urba	Ashanti	Urban		1	134		131	132			0	Not selected		Ashanti	Urban				Secondary	2	Sachet water	0	Ventilated I	Yes	Yes	Yes	No	No	No	No	Linoleum/rub	Cement block	Asbestos/sla	Other Christ	Akan	8
1	35-39	Month and ye	Completed	30	1309	11	70	2	All woman sa	29	Ashanti Urba	Ashanti Urba	Ashanti	Urban		1	134		131	132		1	0	Selected		Ashanti	Urban				Secondary	3	Tube well or	12	Ventilated I	Yes	Yes	Yes	Yes	No	No	Yes	Cement	Cement	Asbestos/sla	Other Christ	Akan	9
1	15-19	Month and ye	Completed	21	1309	12	69	2	All woman sa	30	Brong Ahafo	Brong Ahafo	Brong Ahafo	Rural		2	194		191	192		1	0	Not selected		Brong Ahafo	Rural				Secondary	3	Public tap/s	5	Pit latrine	Yes	Yes	Yes	No	No	No	No	Linoleum/rub	Cement	Asbestos/sla	Other Christ	Akan	9
1	15-19	Month and ye	Completed	22	1309	11	70	2	All woman sa	33	Eastern Rura	Eastern Rura	Eastern	Rural		1	125		121	122			0	Selected		Eastern	Rural				Primary	6	Unprotected	5	Pit latrine	No	Yes	Yes	No	Yes	No	Yes	Cement	Dirt	Asbestos/sla	Pentecostal/	Ga/Dangme	6
1	15-19	Month and ye	Completed	21	1309	11	70	2	All woman sa	33	Eastern Rura	Eastern Rura	Eastern	Rural		1	124		121	122		1	0	Selected		Eastern	Rural				Primary	6	Unprotected	5	Ventilated I	No	Yes	Yes	No	No	No	No	Cement	Stone with m	Asbestos/sla	Pentecostal/	Akan	6
1	40-44	Year and age	Completed	21	1309	11	70	2	All woman sa	33	Eastern Rura	Eastern Rura	Eastern	Rural		1	124		121	122		Husband not	0	Not selected		Eastern	Rural				No education		Protected we	20	Pit latrine	No	No	No	No	No	No	No	Cement	Cement	Asbestos/sla	Islam	Mole-Dagbani	0
1	35-39	Month and ye	Completed	22	1309	11	70	2	All woman sa	33	Eastern Rura	Eastern Rura	Eastern	Rural		1	124		121	122		1	0	Selected		Eastern	Rural				Secondary	3	Unprotected	30	Pit latrine	No	Yes	No	No	No	No	No	Cement	Uncovered ad	Asbestos/sla	Pentecostal/	Ewe	9
1	20-24	Month and ye	Completed	21	1309	11	70	2	All woman sa	33	Eastern Rura	Eastern Rura	Eastern	Rural		1	125		121	122		1	0	Selected		Eastern	Rural				Secondary	3	Unprotected	30	Ventilated I	No	Yes	No	No	No	Yes	Yes	Cement	Cement	Asbestos/sla	Pentecostal/	Akan	9
1	40-44	Year and age	Completed	19	1309	12	69	2	All woman sa	34	Eastern Rura	Eastern Rura	Eastern	Rural		1	135		131	132		1	0	Selected		Eastern	Rural				Primary	1	River/dam/la	30	No facility/	No	Yes	No	No	No	No	No	Earth, sand	Stone with m	Thatch / pal	Pentecostal/	Ga/Dangme	1
1	15-19	Month and ye	Completed	18	1309	12	69	2	All woman sa	34	Eastern Rura	Eastern Rura	Eastern	Rural		1	134		131	132			0	Not selected		Eastern	Rural				Secondary	6	Unprotected	20	Pit latrine	No	Yes	No	No	Yes	No	No	Cement	Bricks	Palm / bambo	Catholic	Ewe	12
1	30-34	Month and ye	Completed	17	1309	12	69	2	All woman sa	34	Eastern Rura	Eastern Rura	Eastern	Rural		1	135		131	132		Husband not	0	Selected		Eastern	Rural				No education		River/dam/la	30	No facility/	No	No	No	No	No	No	No	Earth, sand	Stone with m	Thatch / pal	Pentecostal/	Ewe	0
1	15-19	Year and age	Completed	17	1309	12	69	2	All woman sa	34	Eastern Rura	Eastern Rura	Eastern	Rural		1	134		131	132		Husband not	0	Not selected		Eastern	Rural				Primary	3	Unprotected	90	No facility/	No	Yes	Yes	No	No	No	No	Linoleum/rub	Bricks	Asbestos/sla	Other Christ	Ewe	3
1	25-29	Month and ye	Completed	17	1309	12	69	2	All woman sa	34	Eastern Rura	Eastern Rura	Eastern	Rural		1	134		131	132		Husband not	0	Selected		Eastern	Rural				Secondary	1	Unprotected	40	No facility/	No	No	No	No	No	No	No	Cement	Bricks	Asbestos/sla	Other Christ	Ewe	7
2	25-29	Month and ye	Completed	17	1309	12	69	2	All woman sa	34	Eastern Rura	Eastern Rura	Eastern	Rural		1	134		131	132		Husband not	0	Selected		Eastern	Rural				Secondary	1	Unprotected	40	No facility/	No	No	No	No	No	No	No	Cement	Bricks	Asbestos/sla	Other Christ	Ewe	7
3	25-29	Month and ye	Completed	17	1309	12	69	2	All woman sa	34	Eastern Rura	Eastern Rura	Eastern	Rural		1	134		131	132		Husband not	0	Selected		Eastern	Rural				Secondary	1	Unprotected	40	No facility/	No	No	No	No	No	No	No	Cement	Bricks	Asbestos/sla	Other Christ	Ewe	7
1	35-39	Month and ye	Completed	18	1309	12	69	2	All woman sa	34	Eastern Rura	Eastern Rura	Eastern	Rural		1	134		131	132		1	0	Not selected		Eastern	Rural				Primary	5	River/dam/la	10	Pit latrine	No	Yes	No	No	No	No	No	Earth, sand	Stone with m	Thatch / pal	Pentecostal/	Ewe	5
2	35-39	Month and ye	Completed	18	1309	12	69	2	All woman sa	34	Eastern Rura	Eastern Rura	Eastern	Rural		1	134		131	132		1	0	Not selected		Eastern	Rural				Primary	5	River/dam/la	10	Pit latrine	No	Yes	No	No	No	No	No	Earth, sand	Stone with m	Thatch / pal	Pentecostal/	Ewe	5
2	30-34	Month and ye	Completed	29	1309	12	69	2	All woman sa	35	Greater Accr	Greater Accr	Greater Accr	Urban		1	64		61	62		1	0	Selected		Greater Accr	Urban				Secondary	3	Public tap/s	15	Flush to sep	Yes	No	No	No	No	No	No	Cement	Plywood	Asbestos/sla	Other Christ	Ewe	9
1	30-34	Month and ye	Completed	29	1309	12	69	2	All woman sa	35	Greater Accr	Greater Accr	Greater Accr	Urban		1	65		61	62		1	0	Not selected		Greater Accr	Urban				Secondary	6	Sachet water	1	Flush to sep	Yes	Yes	Yes	No	No	No	No	Ceramic/marb	Other	Asbestos/sla	Other Christ	Ga/Dangme	15
1	20-24	Month and ye	Completed	8	1309	12	69	2	All woman sa	36	Central Urba	Central Urba	Central	Urban		1	44		41	42		1	0	Selected		Central	Urban				Secondary	1	Public tap/s	5	Ventilated I	No	No	Yes	No	No	No	No	Cement	Cement	Asbestos/sla	Other Christ	Akan	7
1	25-29	Month and ye	Completed	8	1309	12	69	2	All woman sa	36	Central Urba	Central Urba	Central	Urban		1	44		41	42		1	0	Selected		Central	Urban				Secondary	6	Piped to yar	On premises	Flush to sep	Yes	Yes	Yes	Yes	No	No	No	Cement	Cement block	Asbestos/sla	Pentecostal/	Akan	15
1	25-29	Month and ye	Completed	8	1309	12	69	2	All woman sa	36	Central Urba	Central Urba	Central	Urban		1	45		41	42		Husband not	0	Selected		Central	Urban				Secondary	1	Public tap/s	10	Pit latrine	Yes	No	No	No	No	No	No	Cement	Cement block	Asbestos/sla	Other Christ	Akan	7
1	25-29	Month and ye	Completed	15	1309	12	69	2	All woman sa	37	Central Rura	Central Rura	Central	Rural		2	45		41	42		Husband not	0	Not selected		Central	Rural				Secondary	2	River/dam/la	10	Pit latrine	Yes	No	No	No	No	No	No	Earth, sand	Stone with m	Asbestos/sla	Other Christ	Akan	8
1	35-39	Month and ye	Completed	15	1309	12	69	2	All woman sa	37	Central Rura	Central Rura	Central	Rural		1	44		41	42		1	0	Selected		Central	Rural				Primary	4	River/dam/la	15	Pit latrine	Yes	No	No	No	No	No	No	Cement	Bricks	Asbestos/sla	Methodist	Akan	4
1	30-34	Month and ye	Completed	10	1309	10	71	2	All woman sa	39	Northern Urb	Northern Urb	Northern	Urban		1	214		211	212		1	0	Selected		Northern	Urban				Primary	2	Public tap/s	20	Ventilated I	Yes	Yes	Yes	No	No	Yes	No	Linoleum/rub	Cement	Metal	Islam	Mole-Dagbani	2
1	30-34	Month and ye	Completed	7	1309	10	71	2	All woman sa	39	Northern Urb	Northern Urb	Northern	Urban		1	214		211	212		1	0	Not selected		Northern	Urban				No education		Public tap/s	18	Ventilated I	Yes	Yes	Yes	No	Yes	No	No	Cement	Dirt	Metal	Islam	Mole-Dagbani	0
1	30-34	Month and ye	Completed	9	1309	10	71	2	All woman sa	39	Northern Urb	Northern Urb	Northern	Urban		1	214		211	212		Husband not	0	Not selected		Northern	Urban				Higher	2	Public tap/s	15	Ventilated I	Yes	No	No	No	No	No	No	Cement	Dirt	Metal	Islam	Mole-Dagbani	14
1	35-39	Month and ye	Completed	10	1309	10	71	2	All woman sa	39	Northern Urb	Northern Urb	Northern	Urban		1	215		211	212		1	0	Selected		Northern	Urban				No education		Public tap/s	30	Ventilated I	Yes	No	Yes	No	Yes	No	No	Cement	Cement	Thatch / pal	Islam	Mole-Dagbani	0
1	30-34	Month and ye	Completed	9	1309	10	71	2	All woman sa	39	Northern Urb	Northern Urb	Northern	Urban		1	214		211	212		Husband not	0	Selected		Northern	Urban				No education		Piped to yar	On premises	Ventilated I	Yes	Yes	Yes	No	No	No	No	Cement	Cement	Metal	Islam	Mole-Dagbani	0
2	30-34	Month and ye	Completed	9	1309	10	71	2	All woman sa	39	Northern Urb	Northern Urb	Northern	Urban		1	214		211	212		Husband not	0	Selected		Northern	Urban				No education		Piped to yar	On premises	Ventilated I	Yes	Yes	Yes	No	No	No	No	Cement	Cement	Metal	Islam	Mole-Dagbani	0
1	25-29	Month and ye	Completed	7	1309	10	71	2	All woman sa	39	Northern Urb	Northern Urb	Northern	Urban		1	214		211	212			0	Not selected		Northern	Urban				Primary	3	Not a dejure	Not a dejure	Not a dejure	Not a dejure	Not a dejure	Not a dejure	Not a dejure	Not a dejure	Not a dejure	Not a dejure	Not a dejure	Not a dejure	Not a dejure	Islam	Mole-Dagbani	3
1	20-24	Year and age	Completed	8	1309	10	71	2	All woman sa	39	Northern Urb	Northern Urb	Northern	Urban		1	214		211	212		1	0	Not selected		Northern	Urban				No education		Public tap/s	20	No facility/	Yes	Yes	Yes	Yes	Yes	Yes	No	Woolen carpe	Stone with m	Metal	Islam	Mole-Dagbani	0
1	20-24	Month and ye	Completed	24	1309	12	69	2	All woman sa	40	Volta Urban	Volta Urban	Volta	Urban		1	94		91	92		1	0	Not selected		Volta	Urban				Secondary	4	Public tap/s	10	Flush to sep	Yes	Yes	Yes	No	No	No	No	Cement	Cement block	Asbestos/sla	Pentecostal/	Ewe	13
1	20-24	Month and ye	Completed	25	1309	12	69	2	All woman sa	40	Volta Urban	Volta Urban	Volta	Urban		1	94		91	92		Husband not	0	Not selected		Volta	Urban				Secondary	3	Public tap/s	20	Ventilated I	No	No	No	No	No	No	No	Cement	Cement	Asbestos/sla	Other Christ	Ewe	9
1	35-39	Month and ye	Completed	25	1309	12	69	2	All woman sa	40	Volta Urban	Volta Urban	Volta	Urban		1	94		91	92		1	0	Not selected		Volta	Urban				Secondary	3	Public tap/s	25	Ventilated I	No	Yes	Yes	No	No	No	No	Cement	Cement	Asbestos/sla	Methodist	Ewe	9
1	30-34	Month and ye	Completed	5	1309	12	69	2	All woman sa	41	Central Rura	Central Rura	Central	Rural		1	235		231	232		1	0	Selected		Central	Rural				Secondary	No years com	Public tap/s	15	No facility/	Yes	No	Yes	No	No	No	No	Cement	Cement block	Asbestos/sla	Pentecostal/	Akan	6
1	25-29	Month and ye	Completed	2	1309	12	69	2	All woman sa	41	Central Rura	Central Rura	Central	Rural		2	234		231	232		Husband not	0	Not selected		Central	Rural				Secondary	3	Public tap/s	9	Ventilated I	Yes	No	No	No	No	No	No	Cement	Cement block	Asbestos/sla	Catholic	Akan	9
1	25-29	Month and ye	Completed	30	1309	12	69	2	All woman sa	42	Eastern Urba	Eastern Urba	Eastern	Urban		1	124		121	122		Husband not	0	Selected		Eastern	Urban				Primary	6	Public tap/s	30	Ventilated I	No	No	No	No	No	Yes	No	Woolen carpe	Cement	Asbestos/sla	Pentecostal/	Akan	6
1	25-29	Month and ye	Completed	2	1309	11	70	2	All woman sa	42	Eastern Urba	Eastern Urba	Eastern	Urban		1	125		121	122		Husband not	0	Not selected		Eastern	Urban				Secondary	3	Public tap/s	5	Ventilated I	Yes	Yes	Yes	No	No	No	No	Woolen carpe	Cement block	Asbestos/sla	Pentecostal/	Ga/Dangme	9
1	35-39	Year and age	Completed	17	1309	12	69	2	All woman sa	44	Upper East R	Upper East R	Upper East	Rural		1	235		231	232		1	0	Selected		Upper East	Rural				No education		Public tap/s	20	No facility/	No	No	No	No	Yes	Yes	No	Cement	Dirt	Thatch / pal	Islam	Mande	0
1	20-24	Month and ye	Completed	16	1309	12	69	2	All woman sa	44	Upper East R	Upper East R	Upper East	Rural		1	235		231	232		Husband not	0	Selected		Upper East	Rural				Primary	3	Not a dejure	Not a dejure	Not a dejure	Not a dejure	Not a dejure	Not a dejure	Not a dejure	Not a dejure	Not a dejure	Not a dejure	Not a dejure	Not a dejure	Not a dejure	Islam	Mole-Dagbani	3
1	25-29	Year and age	Completed	17	1309	12	69	2	All woman sa	44	Upper East R	Upper East R	Upper East	Rural		1	235		231	232		1	0	Selected		Upper East	Rural				No education		Public tap/s	15	No facility/	Yes	Yes	Yes	Yes	Yes	Yes	No	Cement	Dirt	Roofing shin	Islam	Mande	0
1	35-39	Year and age	Completed	18	1309	12	69	2	All woman sa	44	Upper East R	Upper East R	Upper East	Rural		1	235		231	232		1	0	Selected		Upper East	Rural				No education		Unprotected	30	No facility/	No	Yes	No	No	No	No	No	Dung	Dirt	Thatch / pal	Islam	Other	0
1	15-19	Month and ye	Completed	18	1309	12	69	2	All woman sa	44	Upper East R	Upper East R	Upper East	Rural		2	235		231	232		1	0	Selected		Upper East	Rural				Primary	6	Public tap/s	45	No facility/	No	Yes	No	No	Yes	No	No	Cement	Dirt	Roofing shin	Islam	Mande	6
1	30-34	Month and ye	Completed	19	1309	11	70	2	All woman sa	45	Brong Ahafo	Brong Ahafo	Brong Ahafo	Rural		1	175		171	172		1	0	Selected		Brong Ahafo	Rural				No education		Tube well or	15	No facility/	No	No	No	No	Yes	No	No	Earth, sand	Bamboo with	Thatch / pal	Pentecostal/	Grusi	0
1	20-24	Month and ye	Completed	19	1309	11	70	2	All woman sa	45	Brong Ahafo	Brong Ahafo	Brong Ahafo	Rural		1	174		171	172		1	0	Selected		Brong Ahafo	Rural				No education		Tube well or	30	Pit latrine	No	Yes	No	No	No	No	No	Earth, sand	Bamboo with	Palm / bambo	Pentecostal/	Gurma	0
2	20-24	Month and ye	Completed	12	1309	11	70	2	All woman sa	46	Brong Ahafo	Brong Ahafo	Brong Ahafo	Rural		2	194		191	192		1	0	Selected		Brong Ahafo	Rural				No education		Public tap/s	10	No facility/	Yes	No	No	No	No	Yes	No	Cement	Dirt	Asbestos/sla	Islam	Grusi	0
1	30-34	Month and ye	Completed	11	1309	11	70	2	All woman sa	46	Brong Ahafo	Brong Ahafo	Brong Ahafo	Rural		1	195		191	192		Husband not	0	Not selected		Brong Ahafo	Rural				No education		Public tap/s	10	No facility/	No	No	No	No	No	No	No	Cement	Bamboo with	Rustic mat	Catholic	Mole-Dagbani	0
2	30-34	Month and ye	Completed	11	1309	11	70	2	All woman sa	46	Brong Ahafo	Brong Ahafo	Brong Ahafo	Rural		1	195		191	192		Husband not	0	Not selected		Brong Ahafo	Rural				No education		Public tap/s	10	No facility/	No	No	No	No	No	No	No	Cement	Bamboo with	Rustic mat	Catholic	Mole-Dagbani	0
1	25-29	Month and ye	Completed	14	1309	11	70	2	All woman sa	46	Brong Ahafo	Brong Ahafo	Brong Ahafo	Rural		2	194		191	192		1	0	Selected		Brong Ahafo	Rural				Primary	6	Public tap/s	10	No facility/	Yes	No	Yes	No	Yes	No	No	Cement	Dirt	Thatch / pal	Islam	Mole-Dagbani	6
1	30-34	Month and ye	Completed	11	1309	11	70	2	All woman sa	46	Brong Ahafo	Brong Ahafo	Brong Ahafo	Rural		2	194		191	192		Husband not	0	Selected		Brong Ahafo	Rural				No education		Public tap/s	10	Pit latrine	No	Yes	No	No	No	No	No	Cement	Dirt	Asbestos/sla	Islam	Grusi	0
1	15-19	Month and ye	Completed	4	1309	10	71	2	All woman sa	47	Volta Urban	Volta Urban	Volta	Urban		1	85		81	82			0	Not selected		Volta	Urban				Primary	6	Public tap/s	20	Ventilated I	Yes	No	No	No	No	No	No	Cement	Stone with l	Asbestos/sla	Catholic	Other	6
1	15-19	Month and ye	Completed	4	1309	10	71	2	All woman sa	47	Volta Urban	Volta Urban	Volta	Urban		1	84		81	82			0	Not selected		Volta	Urban				Secondary	2	Piped to yar	On premises	Flush to sep	Yes	Yes	Yes	Yes	Yes	No	No	Cement	Cement	Asbestos/sla	Other Christ	Ewe	8
1	30-34	Month and ye	Completed	6	1309	10	71	2	All woman sa	47	Volta Urban	Volta Urban	Volta	Urban		1	84		81	82			0	Selected		Volta	Urban				Higher	3	Public tap/s	10	Flush to sep	Yes	Yes	Yes	Yes	No	No	No	Linoleum/rub	Cement	Asbestos/sla	Other Christ	Ewe	15
1	35-39	Month and ye	Completed	5	1309	12	69	2	All woman sa	48	Central Rura	Central Rura	Central	Rural		1	215		211	212		1	0	Not selected		Central	Rural				Primary	5	River/dam/la	30	Ventilated I	Yes	Yes	Yes	No	No	No	No	Cement	Bamboo with	Asbestos/sla	Pentecostal/	Akan	5
1	20-24	Year and age	Completed	2	1309	12	69	2	All woman sa	48	Central Rura	Central Rura	Central	Rural		2	215		211	212			0	Not selected		Central	Rural				Primary	6	River/dam/la	5	Pit latrine	Yes	No	No	No	No	No	No	Cement	Stone with m	Asbestos/sla	Pentecostal/	Akan	6
1	25-29	Month and ye	Completed	3	1309	12	69	2	All woman sa	48	Central Rura	Central Rura	Central	Rural		1	214		211	212		1	0	Selected		Central	Rural				Secondary	3	Tube well or	10	Ventilated I	Yes	Yes	Yes	No	No	No	No	Cement	Cement	Metal	Other Christ	Akan	9
1	20-24	Month and ye	Completed	18	1309	10	71	2	All woman sa	50	Upper West R	Upper West R	Upper West	Rural		1	254		251	252		1	0	Not selected		Upper West	Rural				Secondary	3	Tube well or	40	No facility/	Yes	Yes	Yes	No	Yes	No	No	Cement	Cement	Asbestos/sla	Pentecostal/	Mole-Dagbani	9
1	35-39	Month and ye	Completed	5	1309	11	70	2	All woman sa	51	Brong Ahafo	Brong Ahafo	Brong Ahafo	Rural		1	185		181	182		1	0	Selected		Brong Ahafo	Rural				No education		Tube well or	5	Pit latrine	No	No	No	No	Yes	No	No	Cement	Bricks	Asbestos/sla	Catholic	Akan	0
2	35-39	Year and age	Completed	4	1309	11	70	2	All woman sa	51	Brong Ahafo	Brong Ahafo	Brong Ahafo	Rural		1	185		181	182		Husband not	0	Selected		Brong Ahafo	Rural				No education		Tube well or	5	Pit latrine	No	No	No	No	Yes	No	No	Cement	Bricks	Asbestos/sla	Catholic	Akan	0
1	40-44	Year and age	Completed	3	1309	11	70	2	All woman sa	51	Brong Ahafo	Brong Ahafo	Brong Ahafo	Rural		1	185		181	182			0	Not selected		Brong Ahafo	Rural				No education		Tube well or	5	Pit latrine	No	Yes	No	No	No	No	No	Earth, sand	Dirt	Asbestos/sla	Catholic	Akan	0
2	40-44	Year and age	Completed	3	1309	11	70	2	All woman sa	51	Brong Ahafo	Brong Ahafo	Brong Ahafo	Rural		1	185		181	182			0	Not selected		Brong Ahafo	Rural				No education		Tube well or	5	Pit latrine	No	Yes	No	No	No	No	No	Earth, sand	Dirt	Asbestos/sla	Catholic	Akan	0
1	35-39	Year and age	Completed	4	1309	9	72	2	All woman sa	52	Central Rura	Central Rura	Central	Rural		1	35		31	32		1	0	Selected		Central	Rural				No education		Public tap/s	10	Pit latrine	Yes	Yes	Yes	Yes	No	Yes	No	Cement	Cement	Metal	Pentecostal/	Akan	0
1	30-34	Month and ye	Completed	16	1309	12	69	2	All woman sa	53	Western Urba	Western Urba	Western	Urban		1	24		21	22		1	0	Not selected		Western	Urban				Secondary	3	Public tap/s	4	Pit latrine	Yes	Yes	Yes	Yes	No	No	No	Woolen carpe	Cement	Asbestos/sla	Methodist	Akan	9
1	25-29	Year and age	Completed	20	1309	11	70	2	All woman sa	54	Western Rura	Western Rura	Western	Rural		1	25		21	22		1	0	Not selected		Western	Rural				Primary	4	Public tap/s	30	No facility/	Yes	Yes	Yes	No	No	No	No	Earth, sand	Cement	Roofing shin	Other Christ	Akan	4
1	30-34	Month and ye	Completed	20	1309	11	70	2	All woman sa	54	Western Rura	Western Rura	Western	Rural		1	24		21	22		1	0	Not selected		Western	Rural				Secondary	3	Public tap/s	15	Pit latrine	Yes	No	Yes	No	No	No	No	Cement	Cement	Asbestos/sla	Pentecostal/	Akan	9
1	20-24	Month and ye	Completed	3	1309	10	71	2	All woman sa	55	Volta Rural	Volta Rural	Volta	Rural		1	104		101	102		1	0	Not selected		Volta	Rural				Secondary	5	Protected we	30	No facility/	Yes	No	No	No	No	No	No	Cement	Bricks	Thatch / pal	Pentecostal/	Ewe	14
1	25-29	Month and ye	Completed	4	1309	10	71	2	All woman sa	55	Volta Rural	Volta Rural	Volta	Rural		1	104		101	102		1	0	Not selected		Volta	Rural				Secondary	2	Tube well or	5	Pit latrine	Yes	Yes	No	No	Yes	No	No	Cement	Cement block	Asbestos/sla	Pentecostal/	Guan	8
2	25-29	Month and ye	Completed	4	1309	10	71	2	All woman sa	55	Volta Rural	Volta Rural	Volta	Rural		1	104		101	102		1	0	Not selected		Volta	Rural				Secondary	2	Tube well or	5	Pit latrine	Yes	Yes	No	No	Yes	No	No	Cement	Cement block	Asbestos/sla	Pentecostal/	Guan	8
1	45-49	Month and ye	Completed	6	1309	10	71	2	All woman sa	55	Volta Rural	Volta Rural	Volta	Rural		1	104		101	102		1	0	Not selected		Volta	Rural				Primary	3	River/dam/la	25	No facility/	No	Yes	No	No	No	No	No	Earth, sand	Bamboo with	Thatch / pal	Pentecostal/	Ewe	3
2	45-49	Month and ye	Completed	6	1309	10	71	2	All woman sa	55	Volta Rural	Volta Rural	Volta	Rural		1	104		101	102		1	0	Not selected		Volta	Rural				Primary	3	River/dam/la	25	No facility/	No	Yes	No	No	No	No	No	Earth, sand	Bamboo with	Thatch / pal	Pentecostal/	Ewe	3
1	35-39	Month and ye	Completed	6	1309	10	71	2	All woman sa	55	Volta Rural	Volta Rural	Volta	Rural		1	104		101	102		1	0	Selected		Volta	Rural				No education		River/dam/la	5	Pit latrine	No	Yes	No	No	No	No	No	Cement	Bamboo with	Asbestos/sla	Pentecostal/	Ewe	0
1	30-34	Month and ye	Completed	1	1309	12	69	2	All woman sa	56	Central Rura	Central Rura	Central	Rural		1	84		81	82		1	0	Not selected		Central	Rural				Secondary	3	Tube well or	20	Pit latrine	Yes	Yes	Yes	No	No	No	No	Cement	Cement block	Asbestos/sla	Methodist	Akan	9
2	30-34	Month and ye	Completed	1	1309	12	69	2	All woman sa	56	Central Rura	Central Rura	Central	Rural		1	84		81	82		1	0	Not selected		Central	Rural				Secondary	3	Tube well or	20	Pit latrine	Yes	Yes	Yes	No	No	No	No	Cement	Cement block	Asbestos/sla	Methodist	Akan	9
1	20-24	Month and ye	Completed	1	1309	12	69	2	All woman sa	56	Central Rura	Central Rura	Central	Rural		1	84		81	82		Husband not	0	Not selected		Central	Rural				Secondary	3	Not a dejure	Not a dejure	Not a dejure	Not a dejure	Not a dejure	Not a dejure	Not a dejure	Not a dejure	Not a dejure	Not a dejure	Not a dejure	Not a dejure	Not a dejure	Pentecostal/	Akan	9
1	30-34	Year and age	Completed	2	1309	12	69	2	All woman sa	56	Central Rura	Central Rura	Central	Rural		1	85		81	82		Husband not	0	Not selected		Central	Rural				Secondary	3	Public tap/s	10	Pit latrine	Yes	Yes	Yes	No	No	No	No	Cement	Stone with l	Asbestos/sla	Methodist	Akan	9
1	20-24	Year and age	Completed	3	1309	12	69	2	All woman sa	56	Central Rura	Central Rura	Central	Rural		1	84		81	82		1	0	Selected		Central	Rural				Primary	6	Tube well or	60	Ventilated I	Yes	Yes	No	No	No	No	No	Cement	Cement	Asbestos/sla	Pentecostal/	Akan	6
1	20-24	Month and ye	Completed	5	1309	12	69	2	All woman sa	56	Central Rura	Central Rura	Central	Rural		1	84		81	82		1	0	Not selected		Central	Rural				Primary	1	Tube well or	20	Hanging toil	Yes	No	No	No	No	No	No	Cement	Cement	Asbestos/sla	Methodist	Akan	1
1	25-29	Month and ye	Completed	8	1309	12	69	2	All woman sa	58	Upper West U	Upper West U	Upper West	Urban		1	245		241	242		1	0	Selected		Upper West	Urban				Primary	2	Public tap/s	10	Ventilated I	Yes	Yes	Yes	Yes	Yes	Yes	No	Ceramic/marb	Cement	Asbestos/sla	Islam	Mole-Dagbani	2
2	30-34	Year and age	Completed	28	1309	11	70	2	All woman sa	59	Brong Ahafo	Brong Ahafo	Brong Ahafo	Rural		1	184		181	182			0	Not selected		Brong Ahafo	Rural				Secondary	3	Tube well or	5	Ventilated I	No	Yes	No	No	No	No	No	Cement	Cement	Asbestos/sla	Islam	Akan	9
3	30-34	Year and age	Completed	28	1309	11	70	2	All woman sa	59	Brong Ahafo	Brong Ahafo	Brong Ahafo	Rural		1	184		181	182			0	Not selected		Brong Ahafo	Rural				Secondary	3	Tube well or	5	Ventilated I	No	Yes	No	No	No	No	No	Cement	Cement	Asbestos/sla	Islam	Akan	9
1	20-24	Month and ye	Completed	27	1309	11	70	2	All woman sa	59	Brong Ahafo	Brong Ahafo	Brong Ahafo	Rural		1	184		181	182		1	0	Not selected		Brong Ahafo	Rural				Secondary	6	Tube well or	10	Pit latrine	Yes	Yes	No	No	No	No	No	Cement	Stone with m	Asbestos/sla	Catholic	Akan	15
1	30-34	Month and ye	Completed	4	1309	10	71	2	All woman sa	60	Ashanti Urba	Ashanti Urba	Ashanti	Urban		2	134		131	132		Husband not	0	Selected		Ashanti	Urban				Secondary	3	Public tap/s	10	Pit latrine	Yes	No	Yes	No	No	No	No	Cement	Cement	Asbestos/sla	Other Christ	Akan	9
2	35-39	Year and age	Completed	3	1309	10	71	2	All woman sa	60	Ashanti Urba	Ashanti Urba	Ashanti	Urban		2	135		131	132		1	0	Selected		Ashanti	Urban				Secondary	3	Public tap/s	6	Flush to sep	Yes	Yes	Yes	Yes	Yes	No	Yes	Cement	Cement	Asbestos/sla	Pentecostal/	Akan	9
1	15-19	Month and ye	Completed	3	1309	10	71	2	All woman sa	60	Ashanti Urba	Ashanti Urba	Ashanti	Urban		1	135		131	132			0	Selected		Ashanti	Urban				Secondary	3	Not a dejure	Not a dejure	Not a dejure	Not a dejure	Not a dejure	Not a dejure	Not a dejure	Not a dejure	Not a dejure	Not a dejure	Not a dejure	Not a dejure	Not a dejure	Pentecostal/	Akan	12
4	30-34	Month and ye	Completed	2	1309	10	71	2	All woman sa	60	Ashanti Urba	Ashanti Urba	Ashanti	Urban		1	135		131	132		1	0	Not selected		Ashanti	Urban				Secondary	3	Piped to yar	On premises	Flush to sep	Yes	Yes	Yes	Yes	No	No	Yes	Linoleum/rub	Cement	Asbestos/sla	Other Christ	Akan	9
1	40-44	Month and ye	Completed	12	1309	10	71	2	All woman sa	61	Upper West R	Upper West R	Upper West	Rural		1	245		241	242		Husband not	0	Selected		Upper West	Rural				Primary	4	Tube well or	50	No facility/	No	Yes	No	No	Yes	No	No	Cement	Cement	Asbestos/sla	Catholic	Mole-Dagbani	4
1	35-39	Month and ye	Completed	31	1309	11	70	2	All woman sa	62	Northern Rur	Northern Rur	Northern	Rural		1	194		191	192		1	0	Selected		Northern	Rural				Primary	6	Tube well or	45	No facility/	No	Yes	No	No	No	Yes	No	Cement	Dirt	Roofing shin	Islam	Guan	6
1	25-29	Month and ye	Completed	15	1309	12	69	2	All woman sa	63	Western Rura	Western Rura	Western	Rural		1	14		11	12			0	Not selected		Western	Rural				Secondary	6	Sachet water	0	Ventilated I	Yes	Yes	Yes	Yes	No	No	No	Ceramic/marb	Cement	Asbestos/sla	Pentecostal/	Akan	15
1	20-24	Month and ye	Completed	15	1309	12	69	2	All woman sa	63	Western Rura	Western Rura	Western	Rural		3	14		11	12		1	0	Selected		Western	Rural				Secondary	5	Sachet water	0	No facility/	Yes	Yes	No	No	No	No	No	Linoleum/rub	Cement	Metal	Pentecostal/	Guan	14
1	25-29	Month and ye	Completed	10	1309	11	70	2	All woman sa	64	Upper East U	Upper East U	Upper East	Urban		1	234		231	232		Husband not	0	Not selected		Upper East	Urban				Higher	2	Not a dejure	Not a dejure	Not a dejure	Not a dejure	Not a dejure	Not a dejure	Not a dejure	Not a dejure	Not a dejure	Not a dejure	Not a dejure	Not a dejure	Not a dejure	Islam	Other	14
1	25-29	Year and age	Completed	12	1309	11	70	2	All woman sa	64	Upper East U	Upper East U	Upper East	Urban		1	235		231	232		3	0	Selected		Upper East	Urban				No education		Unprotected	30	No facility/	No	Yes	No	No	No	No	No	Cement	Stone with m	Asbestos/sla	Islam	Mole-Dagbani	0
1	30-34	Month and ye	Completed	12	1309	11	70	2	All woman sa	64	Upper East U	Upper East U	Upper East	Urban		1	234		231	232		1	0	Not selected		Upper East	Urban				No education		Public tap/s	15	Pit latrine	Yes	No	Yes	Yes	Yes	No	No	Cement	Cement	Wood planks	Islam	Mole-Dagbani	0
1	40-44	Year and age	Completed	26	1309	12	69	2	All woman sa	65	Brong Ahafo	Brong Ahafo	Brong Ahafo	Urban		1	185		181	182		1	0	Selected		Brong Ahafo	Urban				No education		Tube well or	30	Pit latrine	Yes	No	No	No	Yes	No	No	Cement	Cement block	Asbestos/sla	Islam	Akan	0
1	30-34	Month and ye	Completed	26	1309	12	69	2	All woman sa	65	Brong Ahafo	Brong Ahafo	Brong Ahafo	Urban		1	185		181	182		1	0	Not selected		Brong Ahafo	Urban				Primary	2	Sachet water	3	No facility/	Yes	Yes	Yes	No	Yes	Yes	No	Cement	Cement block	Asbestos/sla	Islam	Akan	2
2	30-34	Month and ye	Completed	26	1309	12	69	2	All woman sa	65	Brong Ahafo	Brong Ahafo	Brong Ahafo	Urban		1	185		181	182		1	0	Not selected		Brong Ahafo	Urban				Primary	2	Sachet water	3	No facility/	Yes	Yes	Yes	No	Yes	Yes	No	Cement	Cement block	Asbestos/sla	Islam	Akan	2
1	30-34	Year and age	Completed	26	1309	12	69	2	All woman sa	65	Brong Ahafo	Brong Ahafo	Brong Ahafo	Urban		1	184		181	182		Husband not	0	Not selected		Brong Ahafo	Urban				No education		Tube well or	5	No facility/	Yes	No	No	No	No	No	No	Cement	Cement block	Asbestos/sla	Islam	Akan	0
1	35-39	Year and age	Completed	25	1309	12	69	2	All woman sa	65	Brong Ahafo	Brong Ahafo	Brong Ahafo	Urban		1	184		181	182		Husband not	0	Not selected		Brong Ahafo	Urban				No education		Tube well or	15	No facility/	No	No	No	No	Yes	No	No	Cement	Cement block	Asbestos/sla	Islam	Akan	0
1	20-24	Year and age	Completed	26	1309	12	69	2	All woman sa	65	Brong Ahafo	Brong Ahafo	Brong Ahafo	Urban		2	184		181	182		Husband not	0	Not selected		Brong Ahafo	Urban				Primary	5	Tube well or	10	No facility/	Yes	No	No	No	No	No	No	Cement	Cement block	Asbestos/sla	Islam	Akan	5
1	30-34	Month and ye	Completed	15	1309	12	69	2	All woman sa	66	Western Urba	Western Urba	Western	Urban		1	34		31	32		1	0	Selected		Western	Urban				Secondary	3	Sachet water	0	Ventilated I	Yes	Yes	Yes	No	No	No	No	Linoleum/rub	Cement	Asbestos/sla	Other Christ	Ga/Dangme	9
1	20-24	Month and ye	Completed	17	1309	12	69	2	All woman sa	66	Western Urba	Western Urba	Western	Urban		1	34		31	32		Husband not	0	Selected		Western	Urban				Secondary	3	Sachet water	0	Ventilated I	Yes	No	Yes	No	No	No	No	Linoleum/rub	Cement	Asbestos/sla	Pentecostal/	Akan	9
1	20-24	Month and ye	Completed	11	1309	10	71	2	All woman sa	67	Eastern Rura	Eastern Rura	Eastern	Rural		1	115		111	112		1	0	Selected		Eastern	Rural				Secondary	3	Tube well or	60	Ventilated I	Yes	Yes	Yes	Yes	No	No	No	Linoleum/rub	Cement block	Asbestos/sla	Pentecostal/	Akan	9
1	20-24	Month and ye	Completed	12	1309	10	71	2	All woman sa	67	Eastern Rura	Eastern Rura	Eastern	Rural		1	115		111	112		1	0	Not selected		Eastern	Rural				Secondary	3	Tube well or	40	Pit latrine	Yes	Yes	Yes	No	No	No	No	Cement	Stone with l	Asbestos/sla	Other Christ	Akan	9
1	40-44	Year and age	Completed	13	1309	10	71	2	All woman sa	67	Eastern Rura	Eastern Rura	Eastern	Rural		1	114		111	112		1	0	Selected		Eastern	Rural				Primary	5	Tube well or	60	Pit latrine	Yes	Yes	Yes	Yes	No	No	No	Cement	Cement block	Metal	Pentecostal/	Akan	5
1	20-24	Month and ye	Completed	12	1309	10	71	2	All woman sa	67	Eastern Rura	Eastern Rura	Eastern	Rural		1	115		111	112		1	0	Selected		Eastern	Rural				Primary	5	Tube well or	90	Ventilated I	Yes	No	No	No	Yes	No	No	Cement	Cement	Asbestos/sla	No religion	Akan	5
1	30-34	Month and ye	Completed	6	1309	9	72	2	All woman sa	69	Ashanti Urba	Ashanti Urba	Ashanti	Urban		1	154		151	152		1	0	Not selected		Ashanti	Urban				Higher	4	Sachet water	0	Flush to sep	Yes	Yes	Yes	Yes	No	No	No	Cement	Cement	Asbestos/sla	Pentecostal/	Akan	16
1	15-19	Month and ye	Completed	8	1309	9	72	2	All woman sa	69	Ashanti Urba	Ashanti Urba	Ashanti	Urban		1	154		151	152			0	Selected		Ashanti	Urban				Secondary	3	Protected we	On premises	Ventilated I	Yes	Yes	Yes	Yes	No	No	No	Linoleum/rub	Cement	Asbestos/sla	Catholic	Akan	9
1	25-29	Month and ye	Completed	18	1309	11	70	2	All woman sa	70	Northern Rur	Northern Rur	Northern	Rural		2	205		201	202		1	0	Not selected		Northern	Rural				Secondary	3	Protected we	30	No facility/	Yes	Yes	Yes	No	Yes	Yes	No	Cement	Cement block	Asbestos/sla	Catholic	Guan	9
1	25-29	Month and ye	Completed	7	1309	11	70	2	All woman sa	71	Ashanti Rura	Ashanti Rura	Ashanti	Rural		1	154		151	152			0	Not selected		Ashanti	Rural				Primary	4	Tube well or	15	Ventilated I	Yes	Yes	No	No	No	No	No	Cement	Dirt	Asbestos/sla	Other Christ	Akan	4
2	35-39	Month and ye	Completed	7	1309	11	70	2	All woman sa	71	Ashanti Rura	Ashanti Rura	Ashanti	Rural		1	154		151	152		1	0	Not selected		Ashanti	Rural				Primary	6	Tube well or	10	Pit latrine	Yes	Yes	Yes	Yes	No	No	No	Cement	Cement	Asbestos/sla	Pentecostal/	Akan	6
1	45-49	Month and ye	Completed	30	1309	10	71	2	All woman sa	72	Western Rura	Western Rura	Western	Rural		1	14		11	12		1	0	Not selected		Western	Rural				Primary	5	River/dam/la	20	Pit latrine	No	Yes	No	No	No	No	No	Cement	Bamboo with	Palm / bambo	Pentecostal/	Ewe	5
1	25-29	Month and ye	Completed	1	1309	9	72	2	All woman sa	72	Western Rura	Western Rura	Western	Rural		1	14		11	12		1	0	Selected		Western	Rural				Primary	4	River/dam/la	20	Pit latrine	Yes	No	Yes	No	No	No	No	Linoleum/rub	Cement	Metal	Pentecostal/	Akan	4
1	40-44	Month and ye	Completed	23	1309	11	70	2	All woman sa	73	Upper West R	Upper West R	Upper West	Rural		1	254		251	252		Husband not	0	Selected		Upper West	Rural				No education		Not a dejure	Not a dejure	Not a dejure	Not a dejure	Not a dejure	Not a dejure	Not a dejure	Not a dejure	Not a dejure	Not a dejure	Not a dejure	Not a dejure	Not a dejure	Catholic	Mole-Dagbani	0
1	25-29	Month and ye	Completed	22	1309	11	70	2	All woman sa	73	Upper West R	Upper West R	Upper West	Rural		1	255		251	252		1	0	Selected		Upper West	Rural				Primary	5	Tube well or	15	Ventilated I	Yes	Yes	No	No	Yes	No	No	Cement	Bricks	Asbestos/sla	Catholic	Ga/Dangme	5
1	15-19	Year and age	Completed	17	1309	12	69	2	All woman sa	74	Upper West U	Upper West U	Upper West	Urban		1	244		241	242			0	Selected		Upper West	Urban				Secondary	No years com	Public tap/s	35	Ventilated I	Yes	Yes	Yes	No	No	No	No	Cement	Cement	Metal	Islam	Mole-Dagbani	6
1	45-49	Month and ye	Completed	13	1309	12	69	2	All woman sa	74	Upper West U	Upper West U	Upper West	Urban		1	244		241	242		1	0	Not selected		Upper West	Urban				Primary	4	Piped to yar	On premises	Pit latrine	Yes	Yes	Yes	No	Yes	Yes	Yes	Cement	Cement	Roofing shin	Islam	Mole-Dagbani	4
1	20-24	Month and ye	Completed	3	1309	11	70	2	All woman sa	75	Upper East R	Upper East R	Upper East	Rural		1	215		211	212			0	Selected		Upper East	Rural				No education		Tube well or	15	No facility/	No	Yes	No	No	No	No	No	Cement	Cement	Metal	Pentecostal/	Mole-Dagbani	0
1	30-34	Month and ye	Completed	2	1309	11	70	2	All woman sa	75	Upper East R	Upper East R	Upper East	Rural		1	215		211	212		1	0	Selected		Upper East	Rural				No education		Tube well or	15	No facility/	No	Yes	No	No	Yes	Yes	No	Cement	Cement	Metal	Pentecostal/	Mole-Dagbani	0
1	25-29	Month and ye	Completed	1	1309	11	70	2	All woman sa	75	Upper East R	Upper East R	Upper East	Rural		1	215		211	212		1	0	Not selected		Upper East	Rural				Primary	4	Sachet water	0	No facility/	No	Yes	Yes	No	No	Yes	No	Cement	Stone with m	Asbestos/sla	Pentecostal/	Mole-Dagbani	4
1	20-24	Year and age	Completed	1	1309	11	70	2	All woman sa	75	Upper East R	Upper East R	Upper East	Rural		1	214		211	212		1	0	Not selected		Upper East	Rural				No education		Public tap/s	30	No facility/	No	No	No	No	No	Yes	No	Cement	Stone with m	Thatch / pal	Other Christ	Grusi	0
1	25-29	Month and ye	Completed	4	1309	11	70	2	All woman sa	75	Upper East R	Upper East R	Upper East	Rural		3	215		211	212		1	0	Selected		Upper East	Rural				Primary	5	Tube well or	15	No facility/	No	Yes	No	No	No	Yes	No	Cement	Cement	Metal	Pentecostal/	Mole-Dagbani	5
1	40-44	Month and ye	Completed	7	1309	11	70	2	All woman sa	76	Northern Rur	Northern Rur	Northern	Rural		2	204		201	202		1	0	Selected		Northern	Rural				No education		Tube well or	35	No facility/	Yes	Yes	No	No	No	No	No	Cement	Stone with m	Asbestos/sla	Traditional/	Gurma	0
2	40-44	Month and ye	Completed	7	1309	11	70	2	All woman sa	76	Northern Rur	Northern Rur	Northern	Rural		2	204		201	202		1	0	Selected		Northern	Rural				No education		Tube well or	35	No facility/	Yes	Yes	No	No	No	No	No	Cement	Stone with m	Asbestos/sla	Traditional/	Gurma	0
2	30-34	Month and ye	Completed	6	1309	11	70	2	All woman sa	76	Northern Rur	Northern Rur	Northern	Rural		1	204		201	202		1	0	Selected		Northern	Rural				Secondary	3	Tube well or	60	No facility/	Yes	No	Yes	No	No	No	No	Earth, sand	Cement	Asbestos/sla	Pentecostal/	Gurma	9
1	25-29	Month and ye	Completed	10	1309	11	70	2	All woman sa	76	Northern Rur	Northern Rur	Northern	Rural		1	204		201	202		1	0	Not selected		Northern	Rural				No education		Tube well or	25	No facility/	Yes	No	No	No	Yes	No	No	Cement	Covered adob	Metal	Traditional/	Gurma	0
2	25-29	Month and ye	Completed	10	1309	11	70	2	All woman sa	76	Northern Rur	Northern Rur	Northern	Rural		1	204		201	202		1	0	Not selected		Northern	Rural				No education		Tube well or	25	No facility/	Yes	No	No	No	Yes	No	No	Cement	Covered adob	Metal	Traditional/	Gurma	0
2	30-34	Month and ye	Completed	11	1309	11	70	2	All woman sa	76	Northern Rur	Northern Rur	Northern	Rural		3	205		201	202		1	0	Selected		Northern	Rural				No education		Tube well or	30	No facility/	Yes	Yes	No	No	Yes	No	No	Cement	Uncovered ad	Metal	Traditional/	Gurma	0
1	20-24	Month and ye	Completed	8	1309	11	70	2	All woman sa	76	Northern Rur	Northern Rur	Northern	Rural		1	204		201	202		1	0	Not selected		Northern	Rural				Secondary	3	Tube well or	30	No facility/	Yes	No	No	No	Yes	No	No	Cement	Bricks	Metal	Catholic	Gurma	9
1	20-24	Month and ye	Completed	25	1309	11	70	2	All woman sa	77	Northern Urb	Northern Urb	Northern	Urban		1	194		191	192		1	0	Selected		Northern	Urban				Secondary	3	River/dam/la	120	Pit latrine	Yes	Yes	Yes	Yes	Yes	Yes	No	Cement	Cement	Roofing shin	Islam	Mole-Dagbani	9
1	35-39	Month and ye	Completed	24	1309	11	70	2	All woman sa	77	Northern Urb	Northern Urb	Northern	Urban		2	194		191	192		1	0	Selected		Northern	Urban				No education		River/dam/la	40	Ventilated I	Yes	Yes	No	No	Yes	Yes	No	Cement	Stone with m	Asbestos/sla	Islam	Guan	0
1	40-44	Month and ye	Completed	25	1309	11	70	2	All woman sa	77	Northern Urb	Northern Urb	Northern	Urban		3	194		191	192		1	0	Not selected		Northern	Urban				No education		River/dam/la	25	No facility/	Yes	Yes	No	No	Yes	Yes	No	Cement	Cement	Asbestos/sla	Islam	Mole-Dagbani	0
1	30-34	Month and ye	Completed	13	1309	10	71	2	All woman sa	79	Eastern Urba	Eastern Urba	Eastern	Urban		1	74		71	72		1	0	Not selected		Eastern	Urban				Secondary	3	Sachet water	0	Ventilated I	Yes	Yes	Yes	No	No	Yes	No	Linoleum/rub	Dirt	Metal	Pentecostal/	Guan	9
1	30-34	Year and age	Completed	11	1309	10	71	2	All woman sa	79	Eastern Urba	Eastern Urba	Eastern	Urban		1	75		71	72		1	0	Selected		Eastern	Urban				Primary	6	Public tap/s	10	Flush to pit	Yes	Yes	Yes	Yes	No	No	No	Linoleum/rub	Cement	Metal	Other Christ	Ewe	6
1	25-29	Year and age	Completed	12	1309	10	71	2	All woman sa	79	Eastern Urba	Eastern Urba	Eastern	Urban		1	75		71	72		1	0	Not selected		Eastern	Urban				No education		Sachet water	0	Flush to pit	Yes	No	No	No	No	No	No	Cement	Wood planks	Asbestos/sla	Other Christ	Ewe	0
1	25-29	Month and ye	Completed	7	1309	10	71	2	All woman sa	84	Brong Ahafo	Brong Ahafo	Brong Ahafo	Rural		1	185		181	182		1	0	Selected		Brong Ahafo	Rural				Primary	3	Tube well or	30	Ventilated I	No	Yes	No	No	No	No	No	Cement	Bamboo with	Asbestos/sla	Pentecostal/	Akan	3
1	25-29	Month and ye	Completed	4	1309	9	72	2	All woman sa	85	Upper East R	Upper East R	Upper East	Rural		1	234		231	232		1	0	Not selected		Upper East	Rural				Secondary	3	Tube well or	15	No facility/	No	Yes	No	No	Yes	No	No	Cement	Dirt	Metal	Traditional/	Mole-Dagbani	9
1	30-34	Month and ye	Completed	23	1309	12	69	2	All woman sa	86	Brong Ahafo	Brong Ahafo	Brong Ahafo	Rural		1	174		171	172		1	0	Not selected		Brong Ahafo	Rural				Secondary	3	Unprotected	30	Pit latrine	No	No	No	No	No	No	No	Earth, sand	Wood planks	Asbestos/sla	Presbyterian	Akan	9
2	30-34	Month and ye	Completed	23	1309	12	69	2	All woman sa	86	Brong Ahafo	Brong Ahafo	Brong Ahafo	Rural		1	174		171	172		1	0	Not selected		Brong Ahafo	Rural				Secondary	3	Unprotected	30	Pit latrine	No	No	No	No	No	No	No	Earth, sand	Wood planks	Asbestos/sla	Presbyterian	Akan	9
1	35-39	Year and age	Completed	23	1309	12	69	2	All woman sa	86	Brong Ahafo	Brong Ahafo	Brong Ahafo	Rural		1	175		171	172		1	0	Selected		Brong Ahafo	Rural				Primary	6	Unprotected	20	Pit latrine	No	Yes	No	No	No	No	No	Earth, sand	Bamboo with	Asbestos/sla	Pentecostal/	Mole-Dagbani	6
1	15-19	Month and ye	Completed	28	1309	11	70	2	All woman sa	87	Upper East R	Upper East R	Upper East	Rural		1	225		221	222		1	0	Selected		Upper East	Rural				Primary	5	Tube well or	15	No facility/	No	No	No	No	Yes	No	No	Cement	Dirt	Metal	Other Christ	Mole-Dagbani	5
1	30-34	Month and ye	Completed	2	1309	12	69	2	All woman sa	89	Greater Accr	Greater Accr	Greater Accr	Urban		1	65		61	62		1	0	Selected		Greater Accr	Urban				Secondary	3	Public tap/s	6	Ventilated I	Yes	No	Yes	No	No	No	No	Cement	Cement	Asbestos/sla	Catholic	Ewe	9
2	30-34	Month and ye	Completed	2	1309	12	69	2	All woman sa	89	Greater Accr	Greater Accr	Greater Accr	Urban		1	65		61	62		1	0	Selected		Greater Accr	Urban				Secondary	3	Public tap/s	6	Ventilated I	Yes	No	Yes	No	No	No	No	Cement	Cement	Asbestos/sla	Catholic	Ewe	9
1	30-34	Year and age	Completed	10	1309	12	69	2	All woman sa	90	Ashanti Rura	Ashanti Rura	Ashanti	Rural		1	164		161	162		1	0	Selected		Ashanti	Rural				Secondary	3	Tube well or	10	Pit latrine	No	Yes	No	No	No	No	No	Cement	Stone with m	Metal	Pentecostal/	Akan	9
2	30-34	Month and ye	Completed	10	1309	12	69	2	All woman sa	90	Ashanti Rura	Ashanti Rura	Ashanti	Rural		2	164		161	162		Husband not	0	Not selected		Ashanti	Rural				Secondary	3	Tube well or	10	Pit latrine	No	Yes	Yes	No	Yes	No	Yes	Cement	Bamboo with	Metal	Catholic	Akan	9
2	35-39	Month and ye	Completed	10	1309	12	69	2	All woman sa	90	Ashanti Rura	Ashanti Rura	Ashanti	Rural		2	164		161	162		1	0	Not selected		Ashanti	Rural				Secondary	3	Tube well or	7	Pit latrine	No	Yes	Yes	No	No	No	No	Earth, sand	Bamboo with	Roofing shin	Pentecostal/	Akan	9
2	25-29	Year and age	Completed	9	1309	12	69	2	All woman sa	90	Ashanti Rura	Ashanti Rura	Ashanti	Rural		1	164		161	162		1	0	Not selected		Ashanti	Rural				Secondary	3	Tube well or	6	Pit latrine	No	Yes	Yes	No	Yes	No	No	Earth, sand	Bamboo with	Metal	Pentecostal/	Akan	9
2	25-29	Month and ye	Completed	10	1309	12	69	2	All woman sa	90	Ashanti Rura	Ashanti Rura	Ashanti	Rural		1	164		161	162		1	0	Selected		Ashanti	Rural				Secondary	3	Tube well or	5	Pit latrine	No	Yes	No	No	Yes	No	No	Cement	Stone with m	Metal	Islam	Akan	9
1	40-44	Month and ye	Completed	10	1309	11	70	2	All woman sa	92	Ashanti Urba	Ashanti Urba	Ashanti	Urban		1	164		161	162		1	0	Selected		Ashanti	Urban				Secondary	4	Public tap/s	10	Ventilated I	Yes	Yes	Yes	No	No	No	No	Cement	Cement	Metal	Islam	Akan	10
2	30-34	Month and ye	Completed	11	1309	11	70	2	All woman sa	92	Ashanti Urba	Ashanti Urba	Ashanti	Urban		1	165		161	162		1	0	Selected		Ashanti	Urban				Secondary	3	Piped into d	On premises	Ventilated I	Yes	Yes	Yes	No	No	No	No	Cement	Cement	Metal	Presbyterian	Akan	9
1	15-19	Month and ye	Completed	8	1309	11	70	2	All woman sa	92	Ashanti Urba	Ashanti Urba	Ashanti	Urban		1	164		161	162			0	Selected		Ashanti	Urban				Secondary	3	Tube well or	15	Ventilated I	Yes	Yes	No	No	No	No	No	Cement	Cement	Metal	Pentecostal/	Akan	9
1	30-34	Month and ye	Completed	2	1309	12	69	2	All woman sa	93	Central Urba	Central Urba	Central	Urban		2	55		51	52		1	0	Selected		Central	Urban				Secondary	3	Sachet water	20	Pit latrine	Yes	Yes	Yes	Yes	No	Yes	No	Cement	Cement	Cement	Pentecostal/	Akan	9
1	30-34	Month and ye	Completed	4	1309	12	69	2	All woman sa	93	Central Urba	Central Urba	Central	Urban		1	55		51	52		1	0	Not selected		Central	Urban				Primary	6	Sachet water	4	Pit latrine	Yes	Yes	Yes	No	No	No	No	Cement	Cement	Metal	Pentecostal/	Ewe	6
1	40-44	Month and ye	Completed	3	1309	11	70	2	All woman sa	94	Eastern Urba	Eastern Urba	Eastern	Urban		3	134		131	132		Husband not	0	Not selected		Eastern	Urban				Secondary	4	Protected we	10	Ventilated I	Yes	Yes	Yes	No	No	No	No	Cement	Cement	Asbestos/sla	Other Christ	Akan	10
1	15-19	Month and ye	Completed	3	1309	11	70	2	All woman sa	95	Upper West R	Upper West R	Upper West	Rural		1	254		251	252			0	Selected		Upper West	Rural				Secondary	1	Tube well or	15	No facility/	Yes	No	No	No	Yes	No	No	Cement	Cement	Asbestos/sla	Islam	Grusi	7
1	20-24	Month and ye	Completed	3	1309	11	70	2	All woman sa	95	Upper West R	Upper West R	Upper West	Rural		1	254		251	252		1	0	Selected		Upper West	Rural				No education		Tube well or	10	Ventilated I	Yes	Yes	Yes	No	Yes	Yes	No	Cement	Cement	Asbestos/sla	Islam	Grusi	0
1	30-34	Month and ye	Completed	3	1309	11	70	2	All woman sa	95	Upper West R	Upper West R	Upper West	Rural		1	255		251	252		1	0	Not selected		Upper West	Rural				Secondary	1	Tube well or	20	No facility/	Yes	No	Yes	Yes	Yes	No	No	Cement	Cement	Asbestos/sla	Islam	Grusi	7
1	25-29	Month and ye	Completed	1	1309	11	70	2	All woman sa	95	Upper West R	Upper West R	Upper West	Rural		1	254		251	252		1	0	Selected		Upper West	Rural				Secondary	3	Tube well or	5	No facility/	Yes	No	No	No	Yes	No	No	Cement	Bricks	Roofing shin	Islam	Grusi	9
1	25-29	Month and ye	Completed	1	1309	11	70	2	All woman sa	95	Upper West R	Upper West R	Upper West	Rural		1	254		251	252		1	0	Selected		Upper West	Rural				No education		Tube well or	20	Ventilated I	Yes	No	Yes	No	Yes	No	No	Linoleum/rub	Bricks	Asbestos/sla	Islam	Grusi	0
1	25-29	Month and ye	Completed	4	1309	11	70	2	All woman sa	96	Northern Rur	Northern Rur	Northern	Rural		1	204		201	202		1	0	Selected		Northern	Rural				No education		Tube well or	30	No facility/	No	Yes	No	No	Yes	Yes	No	Cement	Uncovered ad	Thatch / pal	Pentecostal/	Gurma	0
2	30-34	Month and ye	Completed	3	1309	11	70	2	All woman sa	96	Northern Rur	Northern Rur	Northern	Rural		1	205		201	202		1	0	Selected		Northern	Rural				Primary	4	Tube well or	30	No facility/	No	No	No	No	Yes	Yes	No	Cement	Covered adob	Asbestos/sla	Other Christ	Gurma	4
1	20-24	Month and ye	Completed	24	1309	10	71	2	All woman sa	97	Brong Ahafo	Brong Ahafo	Brong Ahafo	Rural		1	164		161	162			0	Not selected		Brong Ahafo	Rural				Secondary	3	Public tap/s	40	Ventilated I	Yes	Yes	No	No	Yes	No	No	Cement	Stone with m	Metal	Catholic	Guan	9
2	30-34	Month and ye	Completed	23	1309	10	71	2	All woman sa	97	Brong Ahafo	Brong Ahafo	Brong Ahafo	Rural		1	164		161	162		1	0	Not selected		Brong Ahafo	Rural				Primary	3	Public tap/s	35	Ventilated I	Yes	Yes	Yes	No	Yes	No	No	Cement	Cement	Metal	Methodist	Guan	3
1	35-39	Month and ye	Completed	23	1309	10	71	2	All woman sa	97	Brong Ahafo	Brong Ahafo	Brong Ahafo	Rural		1	164		161	162		1	0	Not selected		Brong Ahafo	Rural				No education		Public tap/s	35	Ventilated I	No	Yes	No	No	No	No	No	Cement	Cement	Metal	Methodist	Akan	0
1	20-24	Month and ye	Completed	28	1309	12	69	2	All woman sa	98	Eastern Urba	Eastern Urba	Eastern	Urban		1	124		121	122		1	0	Not selected		Eastern	Urban				Secondary	3	River/dam/la	10	Ventilated I	Yes	Yes	Yes	No	No	No	No	Linoleum/rub	Cement	Asbestos/sla	Pentecostal/	Akan	9
1	35-39	Month and ye	Completed	27	1309	12	69	2	All woman sa	98	Eastern Urba	Eastern Urba	Eastern	Urban		1	124		121	122		1	0	Not selected		Eastern	Urban				Secondary	2	Protected we	40	Ventilated I	Yes	Yes	Yes	No	No	No	No	Woolen carpe	Cement	Asbestos/sla	Pentecostal/	Ga/Dangme	8
1	25-29	Month and ye	Completed	27	1309	12	69	2	All woman sa	98	Eastern Urba	Eastern Urba	Eastern	Urban		1	125		121	122		1	0	Not selected		Eastern	Urban				Secondary	3	Public tap/s	3	Ventilated I	Yes	No	Yes	Yes	Yes	No	No	Woolen carpe	Cement block	Asbestos/sla	Presbyterian	Akan	9
1	25-29	Month and ye	Completed	27	1309	11	70	2	All woman sa	99	Northern Rur	Northern Rur	Northern	Rural		1	194		191	192		1	0	Not selected		Northern	Rural				No education		River/dam/la	15	No facility/	No	Yes	No	No	Yes	No	No	Cement	Dirt	Thatch / pal	Islam	Mole-Dagbani	0
2	30-34	Month and ye	Completed	26	1309	11	70	2	All woman sa	99	Northern Rur	Northern Rur	Northern	Rural		1	194		191	192		1	0	Selected		Northern	Rural				No education		River/dam/la	10	No facility/	No	Yes	No	No	Yes	No	No	Earth, sand	Dirt	Thatch / pal	Islam	Guan	0
1	30-34	Month and ye	Completed	22	1309	11	70	2	All woman sa	101	Volta Rural	Volta Rural	Volta	Rural		1	95		91	92		1	0	Selected		Volta	Rural				Primary	6	Unprotected	On premises	Ventilated I	Yes	Yes	Yes	No	No	No	No	Cement	Cement	Asbestos/sla	Pentecostal/	Ewe	6
1	30-34	Month and ye	Completed	21	1309	11	70	2	All woman sa	101	Volta Rural	Volta Rural	Volta	Rural		1	95		91	92		Husband not	0	Not selected		Volta	Rural				Secondary	3	Public tap/s	24	Ventilated I	Yes	No	No	No	No	No	No	Cement	Cement	Asbestos/sla	Pentecostal/	Ewe	9
1	30-34	Month and ye	Completed	23	1309	11	70	2	All woman sa	101	Volta Rural	Volta Rural	Volta	Rural		1	95		91	92		1	0	Not selected		Volta	Rural				Higher	3	Protected we	On premises	Pit latrine	Yes	Yes	Yes	No	No	Yes	No	Cement	Cement	Asbestos/sla	Pentecostal/	Ewe	15
1	30-34	Month and ye	Completed	24	1309	11	70	2	All woman sa	102	Brong Ahafo	Brong Ahafo	Brong Ahafo	Urban		1	175		171	172			0	Selected		Brong Ahafo	Urban				Secondary	3	Protected we	10	Ventilated I	Yes	Yes	Yes	No	No	No	No	Cement	Cement	Asbestos/sla	Pentecostal/	Akan	9
1	30-34	Month and ye	Completed	28	1309	11	70	2	All woman sa	102	Brong Ahafo	Brong Ahafo	Brong Ahafo	Urban		1	175		171	172		1	0	Selected		Brong Ahafo	Urban				Secondary	3	Tube well or	20	Flush to sep	Yes	Yes	Yes	Yes	Yes	No	Yes	Cement	Cement	Asbestos/sla	Catholic	Akan	9
1	30-34	Month and ye	Completed	25	1309	11	70	2	All woman sa	102	Brong Ahafo	Brong Ahafo	Brong Ahafo	Urban		1	174		171	172		Husband not	0	Not selected		Brong Ahafo	Urban				Secondary	1	Tube well or	20	Ventilated I	Yes	Yes	Yes	Yes	No	No	No	Cement	Cement block	Asbestos/sla	Other Christ	Akan	7
1	25-29	Month and ye	Completed	1	1309	9	72	2	All woman sa	104	Ashanti Urba	Ashanti Urba	Ashanti	Urban		1	154		151	152		1	0	Not selected		Ashanti	Urban				Secondary	6	Public tap/s	10	Ventilated I	Yes	Yes	Yes	Yes	No	No	No	Cement	Cement	Asbestos/sla	Other Christ	Akan	15
1	25-29	Month and ye	Completed	2	1309	9	72	2	All woman sa	104	Ashanti Urba	Ashanti Urba	Ashanti	Urban		2	155		151	152		1	0	Not selected		Ashanti	Urban				Secondary	1	Public tap/s	5	Ventilated I	Yes	No	Yes	Yes	Yes	No	No	Woolen carpe	Cement block	Asbestos/sla	Other Christ	Mole-Dagbani	7
2	25-29	Month and ye	Completed	2	1309	9	72	2	All woman sa	104	Ashanti Urba	Ashanti Urba	Ashanti	Urban		2	155		151	152		1	0	Not selected		Ashanti	Urban				Secondary	1	Public tap/s	5	Ventilated I	Yes	No	Yes	Yes	Yes	No	No	Woolen carpe	Cement block	Asbestos/sla	Other Christ	Mole-Dagbani	7
1	35-39	Month and ye	Completed	1	1309	9	72	2	All woman sa	104	Ashanti Urba	Ashanti Urba	Ashanti	Urban		1	154		151	152		Husband not	0	Selected		Ashanti	Urban				Secondary	3	Not a dejure	Not a dejure	Not a dejure	Not a dejure	Not a dejure	Not a dejure	Not a dejure	Not a dejure	Not a dejure	Not a dejure	Not a dejure	Not a dejure	Not a dejure	Islam	Mole-Dagbani	9
1	45-49	Month and ye	Completed	28	1309	10	71	2	All woman sa	105	Volta Urban	Volta Urban	Volta	Urban		1	95		91	92		Husband not	0	Selected		Volta	Urban				Primary	3	Protected we	10	Ventilated I	No	No	No	No	No	No	No	Cement	Stone with m	Asbestos/sla	Pentecostal/	Ewe	3
1	25-29	Month and ye	Completed	30	1309	10	71	2	All woman sa	105	Volta Urban	Volta Urban	Volta	Urban		1	94		91	92		Husband not	0	Selected		Volta	Urban				Primary	6	Protected we	8	Ventilated I	Yes	No	Yes	No	No	No	No	Cement	Stone with m	Asbestos/sla	Pentecostal/	Ewe	6
2	25-29	Month and ye	Completed	30	1309	10	71	2	All woman sa	105	Volta Urban	Volta Urban	Volta	Urban		1	94		91	92		Husband not	0	Selected		Volta	Urban				Primary	6	Protected we	8	Ventilated I	Yes	No	Yes	No	No	No	No	Cement	Stone with m	Asbestos/sla	Pentecostal/	Ewe	6
1	25-29	Month and ye	Completed	11	1309	10	71	2	All woman sa	107	Volta Rural	Volta Rural	Volta	Rural		1	95		91	92		1	0	Selected		Volta	Rural				Primary	6	Tube well or	5	Pit latrine	No	Yes	No	No	No	No	No	Cement	Stone with m	Asbestos/sla	Pentecostal/	Ewe	6
1	25-29	Month and ye	Completed	25	1309	11	70	2	All woman sa	109	Upper West U	Upper West U	Upper West	Urban		1	255		251	252		Husband not	0	Selected		Upper West	Urban				Higher	2	Tube well or	4	Flush to pip	Yes	No	No	No	No	No	No	Cement	Cement block	Asbestos/sla	Catholic	Mole-Dagbani	14
1	25-29	Month and ye	Completed	26	1309	11	70	2	All woman sa	109	Upper West U	Upper West U	Upper West	Urban		1	255		251	252		1	0	Selected		Upper West	Urban				No education		Public tap/s	10	Ventilated I	Yes	No	No	No	Yes	Yes	Yes	Cement	Cement block	Asbestos/sla	Islam	Grusi	0
1	25-29	Month and ye	Completed	3	1309	9	72	2	All woman sa	110	Greater Accr	Greater Accr	Greater Accr	Rural		1	64		61	62		1	0	Selected		Greater Accr	Rural				Primary	5	River/dam/la	45	No facility/	Yes	Yes	Yes	Yes	Yes	Yes	No	Earth, sand	Bamboo with	Thatch / pal	Pentecostal/	Ga/Dangme	5
1	45-49	Month and ye	Completed	2	1309	9	72	2	All woman sa	110	Greater Accr	Greater Accr	Greater Accr	Rural		1	64		61	62		1	0	Selected		Greater Accr	Rural				Primary	3	River/dam/la	10	No facility/	Yes	No	Yes	No	Yes	No	No	Cement	Dirt	Asbestos/sla	Other Christ	Ga/Dangme	3
1	20-24	Month and ye	Completed	2	1309	9	72	2	All woman sa	110	Greater Accr	Greater Accr	Greater Accr	Rural		1	64		61	62			0	Selected		Greater Accr	Rural				Secondary	2	River/dam/la	10	No facility/	Yes	No	Yes	No	Yes	No	No	Cement	Dirt	Asbestos/sla	Other Christ	Ga/Dangme	8
1	25-29	Month and ye	Completed	3	1309	9	72	2	All woman sa	110	Greater Accr	Greater Accr	Greater Accr	Rural		1	64		61	62		1	0	Not selected		Greater Accr	Rural				Secondary	3	Public tap/s	40	Pit latrine	Yes	No	No	No	No	No	No	Cement	Dirt	Asbestos/sla	Pentecostal/	Ga/Dangme	9
2	25-29	Month and ye	Completed	30	1309	10	71	2	All woman sa	110	Greater Accr	Greater Accr	Greater Accr	Rural		1	64		61	62		1	0	Not selected		Greater Accr	Rural				Primary	5	Public tap/s	60	No facility/	Yes	Yes	Yes	No	Yes	No	No	Cement	Stone with m	Asbestos/sla	Pentecostal/	Ga/Dangme	5
1	30-34	Month and ye	Completed	23	1309	12	69	2	All woman sa	111	Eastern Rura	Eastern Rura	Eastern	Rural		1	115		111	112		1	0	Not selected		Eastern	Rural				Secondary	3	Protected we	On premises	Ventilated I	No	Yes	Yes	Yes	No	No	No	Earth, sand	Cement block	Asbestos/sla	Pentecostal/	Akan	9
1	35-39	Month and ye	Completed	24	1309	12	69	2	All woman sa	111	Eastern Rura	Eastern Rura	Eastern	Rural		1	115		111	112		Husband not	0	Not selected		Eastern	Rural				Primary	5	Public tap/s	20	Pit latrine	No	No	No	No	No	No	No	Cement	Cement block	Asbestos/sla	Methodist	Ewe	5
1	30-34	Month and ye	Completed	22	1309	12	69	2	All woman sa	112	Greater Accr	Greater Accr	Greater Accr	Urban		1	84		81	82			0	Selected		Greater Accr	Urban				Secondary	3	Sachet water	0	Flush to pit	Yes	No	Yes	No	No	No	No	Cement	Cement	Asbestos/sla	Catholic	Ga/Dangme	9
1	25-29	Month and ye	Completed	22	1309	12	69	2	All woman sa	112	Greater Accr	Greater Accr	Greater Accr	Urban		1	85		81	82		1	0	Not selected		Greater Accr	Urban				Secondary	6	Public tap/s	20	Flush to pit	Yes	Yes	Yes	No	No	No	No	Cement	Cement	Asbestos/sla	Other Christ	Akan	15
2	25-29	Month and ye	Completed	22	1309	12	69	2	All woman sa	112	Greater Accr	Greater Accr	Greater Accr	Urban		1	85		81	82		1	0	Not selected		Greater Accr	Urban				Secondary	6	Public tap/s	20	Flush to pit	Yes	Yes	Yes	No	No	No	No	Cement	Cement	Asbestos/sla	Other Christ	Akan	15
2	30-34	Month and ye	Completed	6	1309	11	70	2	All woman sa	113	Western Urba	Western Urba	Western	Urban		1	25		21	22		1	0	Selected		Western	Urban				Secondary	6	Piped into d	On premises	Flush to pip	Yes	Yes	Yes	Yes	No	No	No	Ceramic/marb	Cement	Asbestos/sla	Islam	Grusi	15
1	25-29	Month and ye	Completed	6	1309	11	70	2	All woman sa	113	Western Urba	Western Urba	Western	Urban		1	24		21	22		Husband not	0	Not selected		Western	Urban				Secondary	6	Sachet water	0	Flush to pit	Yes	Yes	Yes	Yes	No	No	No	Cement	Cement	Asbestos/sla	Pentecostal/	Akan	15
1	35-39	Month and ye	Completed	15	1309	11	70	2	All woman sa	114	Ashanti Urba	Ashanti Urba	Ashanti	Urban		1	144		141	142		1	0	Selected		Ashanti	Urban				Higher	3	Sachet water	0	Pit latrine	Yes	Yes	Yes	Yes	No	No	No	Linoleum/rub	Cement	Asbestos/sla	Other Christ	Akan	15
1	25-29	Month and ye	Completed	21	1309	10	71	2	All woman sa	115	Northern Rur	Northern Rur	Northern	Rural		3	205		201	202		1	0	Not selected		Northern	Rural				No education		River/dam/la	50	No facility/	No	No	No	No	Yes	No	No	Cement	Uncovered ad	Asbestos/sla	Other Christ	Gurma	0
1	15-19	Month and ye	Completed	10	1309	12	69	2	All woman sa	116	Eastern Urba	Eastern Urba	Eastern	Urban		1	124		121	122			0	Not selected		Eastern	Urban				Secondary	2	Piped into d	On premises	Ventilated I	Yes	No	Yes	Yes	No	No	No	Cement	Cement	Asbestos/sla	Other Christ	Ga/Dangme	8
1	45-49	Month and ye	Completed	3	1309	12	69	2	All woman sa	117	Greater Accr	Greater Accr	Greater Accr	Urban		1	74		71	72		5	0	Selected		Greater Accr	Urban				No education		Piped to yar	On premises	Flush to pit	Yes	Yes	Yes	No	No	No	No	Cement	Cement	Asbestos/sla	Pentecostal/	Ga/Dangme	0
1	25-29	Month and ye	Completed	3	1309	12	69	2	All woman sa	117	Greater Accr	Greater Accr	Greater Accr	Urban		1	74		71	72		1	0	Not selected		Greater Accr	Urban				Secondary	3	Sachet water	0	Ventilated I	Yes	Yes	Yes	Yes	No	No	No	Ceramic/marb	Cement	Asbestos/sla	Pentecostal/	Ewe	9
2	25-29	Month and ye	Completed	11	1309	11	70	2	All woman sa	118	Eastern Urba	Eastern Urba	Eastern	Urban		1	124		121	122		Husband not	0	Not selected		Eastern	Urban				Secondary	6	Piped to yar	On premises	Flush to pip	Yes	Yes	Yes	Yes	No	No	No	Linoleum/rub	Cement block	Asbestos/sla	Pentecostal/	Akan	15
1	30-34	Month and ye	Completed	11	1309	11	70	2	All woman sa	118	Eastern Urba	Eastern Urba	Eastern	Urban		1	125		121	122		Husband not	0	Not selected		Eastern	Urban				Secondary	3	Public tap/s	5	Ventilated I	Yes	Yes	Yes	No	No	No	No	Woolen carpe	Cement block	Asbestos/sla	Pentecostal/	Akan	9
1	25-29	Month and ye	Completed	13	1309	10	71	2	All woman sa	119	Eastern Rura	Eastern Rura	Eastern	Rural		1	125		121	122		Husband not	0	Selected		Eastern	Rural				Secondary	3	Protected we	On premises	Ventilated I	Yes	No	Yes	No	Yes	No	No	Cement	Cement	Asbestos/sla	Methodist	Akan	9
2	40-44	Year and age	Completed	12	1309	10	71	2	All woman sa	119	Eastern Rura	Eastern Rura	Eastern	Rural		1	124		121	122		1	0	Selected		Eastern	Rural				Primary	6	Tube well or	45	Pit latrine	No	No	No	No	No	No	No	Cement	Uncovered ad	Asbestos/sla	No religion	Akan	6
1	30-34	Month and ye	Completed	11	1309	10	71	2	All woman sa	119	Eastern Rura	Eastern Rura	Eastern	Rural		1	125		121	122		1	0	Selected		Eastern	Rural				Secondary	1	Tube well or	30	Ventilated I	Yes	Yes	Yes	No	No	No	No	Cement	Cement	Asbestos/sla	Pentecostal/	Akan	7
1	40-44	Month and ye	Completed	14	1309	10	71	2	All woman sa	119	Eastern Rura	Eastern Rura	Eastern	Rural		2	125		121	122		1	0	Selected		Eastern	Rural				Primary	4	Public tap/s	30	Ventilated I	Yes	Yes	Yes	Yes	No	No	No	Woolen carpe	Cement block	Asbestos/sla	Pentecostal/	Akan	4
1	40-44	Month and ye	Completed	21	1309	12	69	2	All woman sa	120	Western Urba	Western Urba	Western	Urban		2	24		21	22			0	Not selected		Western	Urban				Secondary	4	Public tap/s	10	Ventilated I	Yes	No	No	No	No	No	No	Cement	Cement	Roofing shin	Other Christ	Akan	10
1	45-49	Month and ye	Completed	20	1309	12	69	2	All woman sa	120	Western Urba	Western Urba	Western	Urban		1	24		21	22		1	0	Selected		Western	Urban				Secondary	4	Public tap/s	5	Flush to sep	Yes	Yes	Yes	Yes	Yes	Yes	No	Cement	Cement	Asbestos/sla	Other Christ	Akan	10
1	25-29	Month and ye	Completed	21	1309	12	69	2	All woman sa	120	Western Urba	Western Urba	Western	Urban		1	25		21	22		1	0	Selected		Western	Urban				Secondary	2	Sachet water	0	Flush to pit	Yes	Yes	Yes	No	No	No	No	Linoleum/rub	Cement	Asbestos/sla	Other Christ	Akan	8
2	25-29	Month and ye	Completed	21	1309	12	69	2	All woman sa	120	Western Urba	Western Urba	Western	Urban		1	25		21	22		1	0	Selected		Western	Urban				Secondary	2	Sachet water	0	Flush to pit	Yes	Yes	Yes	No	No	No	No	Linoleum/rub	Cement	Asbestos/sla	Other Christ	Akan	8
3	25-29	Month and ye	Completed	21	1309	12	69	2	All woman sa	120	Western Urba	Western Urba	Western	Urban		1	25		21	22		1	0	Selected		Western	Urban				Secondary	2	Sachet water	0	Flush to pit	Yes	Yes	Yes	No	No	No	No	Linoleum/rub	Cement	Asbestos/sla	Other Christ	Akan	8
1	25-29	Month and ye	Completed	19	1309	12	69	2	All woman sa	120	Western Urba	Western Urba	Western	Urban		1	25		21	22		1	0	Not selected		Western	Urban				Secondary	3	Sachet water	0	Flush to pit	Yes	Yes	Yes	Yes	No	No	No	Cement	Cement	Asbestos/sla	Other Christ	Akan	9
2	20-24	Month and ye	Completed	8	1309	9	72	2	All woman sa	122	Brong Ahafo	Brong Ahafo	Brong Ahafo	Urban		1	184		181	182		1	0	Selected		Brong Ahafo	Urban				Primary	5	Sachet water	20	Pit latrine	Yes	No	Yes	Yes	No	Yes	No	Cement	Stone with m	Metal	Pentecostal/	Akan	5
1	35-39	Month and ye	Completed	8	1309	9	72	2	All woman sa	122	Brong Ahafo	Brong Ahafo	Brong Ahafo	Urban		1	185		181	182			0	Not selected		Brong Ahafo	Urban				Secondary	3	Tube well or	25	Ventilated I	Yes	No	No	No	No	No	No	Cement	Bricks	Metal	Islam	Mande	9
2	35-39	Month and ye	Completed	8	1309	9	72	2	All woman sa	122	Brong Ahafo	Brong Ahafo	Brong Ahafo	Urban		1	185		181	182			0	Not selected		Brong Ahafo	Urban				Secondary	3	Tube well or	25	Ventilated I	Yes	No	No	No	No	No	No	Cement	Bricks	Metal	Islam	Mande	9
1	25-29	Month and ye	Completed	10	1309	9	72	2	All woman sa	122	Brong Ahafo	Brong Ahafo	Brong Ahafo	Urban		1	185		181	182		1	0	Selected		Brong Ahafo	Urban				Secondary	3	Tube well or	20	Ventilated I	Yes	Yes	Yes	No	No	No	Yes	Linoleum/rub	Dirt	Metal	Pentecostal/	Akan	9
1	30-34	Month and ye	Completed	8	1309	9	72	2	All woman sa	122	Brong Ahafo	Brong Ahafo	Brong Ahafo	Urban		1	184		181	182			0	Not selected		Brong Ahafo	Urban				Secondary	3	Tube well or	20	Pit latrine	Yes	Yes	No	No	No	No	No	Cement	Cement block	Metal	Pentecostal/	Akan	9
1	20-24	Month and ye	Completed	23	1309	11	70	2	All woman sa	124	Greater Accr	Greater Accr	Greater Accr	Rural		1	54		51	52		1	0	Selected		Greater Accr	Rural				Primary	6	Sachet water	8	No facility/	Yes	No	No	No	No	No	No	Cement	Cement block	Metal	Pentecostal/	Ga/Dangme	6
1	35-39	Month and ye	Completed	30	1309	10	71	2	All woman sa	125	Brong Ahafo	Brong Ahafo	Brong Ahafo	Urban		1	175		171	172		Husband not	0	Not selected		Brong Ahafo	Urban				Secondary	3	Sachet water	0	Ventilated I	Yes	Yes	No	Yes	No	No	No	Ceramic/marb	Cement	Asbestos/sla	Other Christ	Akan	9
1	25-29	Month and ye	Completed	2	1309	12	69	2	All woman sa	126	Central Urba	Central Urba	Central	Urban		1	194		191	192		1	0	Selected		Central	Urban				Primary	6	Public tap/s	30	No facility/	Yes	Yes	Yes	Yes	No	No	No	Cement	Cement	Asbestos/sla	Pentecostal/	Akan	6
1	20-24	Month and ye	Completed	5	1309	12	69	2	All woman sa	126	Central Urba	Central Urba	Central	Urban		2	194		191	192		Husband not	0	Not selected		Central	Urban				Primary	1	Public tap/s	30	Ventilated I	Yes	Yes	Yes	No	No	No	No	Cement	Cement	Asbestos/sla	Other Christ	Akan	1
1	25-29	Month and ye	Completed	3	1309	12	69	2	All woman sa	126	Central Urba	Central Urba	Central	Urban		2	195		191	192		Husband not	0	Not selected		Central	Urban				No education		Public tap/s	120	No facility/	No	No	No	No	No	No	No	Cement	Cement block	Asbestos/sla	Other Christ	Akan	0
1	40-44	Month and ye	Completed	5	1309	12	69	2	All woman sa	126	Central Urba	Central Urba	Central	Urban		2	195		191	192		1	0	Selected		Central	Urban				No education		Public tap/s	20	No facility/	Yes	Yes	Yes	No	No	No	No	Cement	Cement	Asbestos/sla	Other Christ	Akan	0
1	30-34	Month and ye	Completed	3	1309	12	69	2	All woman sa	126	Central Urba	Central Urba	Central	Urban		1	194		191	192		Husband not	0	Not selected		Central	Urban				No education		Public tap/s	20	No facility/	Yes	Yes	Yes	Yes	No	No	No	Cement	Cement	Asbestos/sla	Other Christ	Akan	0
1	35-39	Year and age	Completed	14	1309	12	69	2	All woman sa	128	Brong Ahafo	Brong Ahafo	Brong Ahafo	Urban		1	184		181	182		1	0	Selected		Brong Ahafo	Urban				No education		Tube well or	2	Ventilated I	Yes	No	No	No	Yes	No	No	Linoleum/rub	Cement	Asbestos/sla	Islam	Mole-Dagbani	0
1	30-34	Month and ye	Completed	15	1309	12	69	2	All woman sa	128	Brong Ahafo	Brong Ahafo	Brong Ahafo	Urban		1	185		181	182		Husband not	0	Selected		Brong Ahafo	Urban				Secondary	2	Sachet water	20	Ventilated I	Yes	No	Yes	No	No	No	No	Cement	Cement	Asbestos/sla	Pentecostal/	Mole-Dagbani	8
1	20-24	Year and age	Completed	22	1309	12	69	2	All woman sa	129	Greater Accr	Greater Accr	Greater Accr	Urban		1	75		71	72		1	0	Selected		Greater Accr	Urban				Primary	4	Piped into d	On premises	Flush to sep	Yes	Yes	Yes	Yes	No	No	No	Ceramic/marb	Cement	Asbestos/sla	Islam	Other	4
1	20-24	Month and ye	Completed	2	1309	12	69	2	All woman sa	130	Central Rura	Central Rura	Central	Rural		1	174		171	172		1	0	Selected		Central	Rural				Secondary	3	Protected we	10	No facility/	Yes	Yes	Yes	No	No	No	No	Cement	Cement	Asbestos/sla	Other Christ	Ewe	9
1	30-34	Month and ye	Completed	1	1309	12	69	2	All woman sa	130	Central Rura	Central Rura	Central	Rural		1	175		171	172			0	Not selected		Central	Rural				No education		River/dam/la	15	No facility/	No	No	No	No	No	No	No	Cement	Cement	Asbestos/sla	Pentecostal/	Ewe	0
1	25-29	Month and ye	Completed	2	1309	12	69	2	All woman sa	130	Central Rura	Central Rura	Central	Rural		1	174		171	172			0	Not selected		Central	Rural				Secondary	3	Tube well or	2	Ventilated I	Yes	Yes	Yes	Yes	No	No	No	Earth, sand	Cement block	Thatch / pal	Other Christ	Akan	9
1	25-29	Month and ye	Completed	1	1309	12	69	2	All woman sa	130	Central Rura	Central Rura	Central	Rural		1	175		171	172		1	0	Not selected		Central	Rural				No education		Protected we	20	Hanging toil	Yes	Yes	Yes	Yes	No	No	No	Cement	Cement	Asbestos/sla	Pentecostal/	Akan	0
1	15-19	Year and age	Completed	21	1309	11	70	2	All woman sa	131	Volta Rural	Volta Rural	Volta	Rural		1	84		81	82		Husband not	0	Selected		Volta	Rural				No education		Tube well or	25	Ventilated I	No	No	No	No	No	No	No	Earth, sand	Dirt	Thatch / pal	Other Christ	Ewe	0
1	45-49	Month and ye	Completed	20	1309	11	70	2	All woman sa	131	Volta Rural	Volta Rural	Volta	Rural		1	85		81	82		Husband not	0	Not selected		Volta	Rural				No education		Tube well or	240	No facility/	No	No	No	No	No	No	No	Cement	Dirt	Asbestos/sla	Islam	Other	0
1	45-49	Year and age	Completed	20	1309	11	70	2	All woman sa	131	Volta Rural	Volta Rural	Volta	Rural		1	84		81	82		1	0	Selected		Volta	Rural				No education		Tube well or	On premises	Ventilated I	No	Yes	No	No	No	No	No	Earth, sand	Dirt	Thatch / pal	No religion	Ewe	0
1	35-39	Year and age	Completed	20	1309	11	70	2	All woman sa	131	Volta Rural	Volta Rural	Volta	Rural		1	84		81	82		1	0	Not selected		Volta	Rural				Primary	2	Tube well or	10	No facility/	No	No	No	No	Yes	No	No	Cement	Dirt	Thatch / pal	Other Christ	Ewe	2
1	20-24	Year and age	Completed	25	1309	10	71	2	All woman sa	132	Eastern Urba	Eastern Urba	Eastern	Urban		1	124		121	122		1	0	Selected		Eastern	Urban				Primary	4	Tube well or	30	Pit latrine	Yes	Yes	Yes	No	No	No	No	Cement	Cement	Asbestos/sla	Presbyterian	Ga/Dangme	4
1	20-24	Month and ye	Completed	24	1309	10	71	2	All woman sa	132	Eastern Urba	Eastern Urba	Eastern	Urban		1	125		121	122			0	Selected		Eastern	Urban				Secondary	1	Public tap/s	60	No facility/	Yes	No	No	No	No	No	No	Cement	Cement	Asbestos/sla	Pentecostal/	Akan	7
2	20-24	Month and ye	Completed	24	1309	10	71	2	All woman sa	132	Eastern Urba	Eastern Urba	Eastern	Urban		1	125		121	122			0	Selected		Eastern	Urban				Secondary	1	Public tap/s	60	No facility/	Yes	No	No	No	No	No	No	Cement	Cement	Asbestos/sla	Pentecostal/	Akan	7
1	35-39	Month and ye	Completed	11	1309	12	69	2	All woman sa	133	Brong Ahafo	Brong Ahafo	Brong Ahafo	Rural		2	194		191	192		1	0	Not selected		Brong Ahafo	Rural				No education		Tube well or	10	No facility/	Yes	Yes	Yes	No	Yes	No	No	Cement	Cement	Asbestos/sla	Islam	Akan	0
1	35-39	Month and ye	Completed	8	1309	12	69	2	All woman sa	133	Brong Ahafo	Brong Ahafo	Brong Ahafo	Rural		1	194		191	192		1	0	Selected		Brong Ahafo	Rural				No education		River/dam/la	15	Pit latrine	No	No	No	No	No	No	No	Earth, sand	Dirt	Thatch / pal	Methodist	Mole-Dagbani	0
1	40-44	Month and ye	Completed	12	1309	12	69	2	All woman sa	135	Brong Ahafo	Brong Ahafo	Brong Ahafo	Rural		3	184		181	182		1	0	Not selected		Brong Ahafo	Rural				No education		Unprotected	20	No facility/	No	No	No	No	No	No	No	Cement	Cement block	Asbestos/sla	Islam	Grusi	0
1	20-24	Month and ye	Completed	11	1309	12	69	2	All woman sa	135	Brong Ahafo	Brong Ahafo	Brong Ahafo	Rural		1	185		181	182		1	0	Selected		Brong Ahafo	Rural				Secondary	3	Tube well or	10	No facility/	Yes	Yes	Yes	No	No	Yes	No	Cement	Cement block	Asbestos/sla	Pentecostal/	Akan	9
1	30-34	Month and ye	Completed	10	1309	9	72	2	All woman sa	136	Greater Accr	Greater Accr	Greater Accr	Urban		1	75		71	72		1	0	Not selected		Greater Accr	Urban				Secondary	3	Sachet water	0	Flush to sep	Yes	Yes	Yes	Yes	No	No	Yes	Linoleum/rub	Cement	Asbestos/sla	Pentecostal/	Ewe	9
1	35-39	Month and ye	Completed	8	1309	9	72	2	All woman sa	136	Greater Accr	Greater Accr	Greater Accr	Urban		1	75		71	72		1	0	Selected		Greater Accr	Urban				Secondary	6	Sachet water	0	Flush to sep	Yes	Yes	Yes	Yes	No	No	No	Cement	Cement	Asbestos/sla	Pentecostal/	Ewe	15
1	30-34	Month and ye	Completed	10	1309	9	72	2	All woman sa	136	Greater Accr	Greater Accr	Greater Accr	Urban		1	75		71	72		Husband not	0	Selected		Greater Accr	Urban				Primary	6	Sachet water	0	Flush to pip	Yes	Yes	Yes	Yes	No	No	No	Linoleum/rub	Cement	Asbestos/sla	Presbyterian	Akan	6
1	30-34	Month and ye	Completed	12	1309	9	72	2	All woman sa	136	Greater Accr	Greater Accr	Greater Accr	Urban		1	75		71	72		Husband not	0	Selected		Greater Accr	Urban				Higher	2	Sachet water	0	Flush to pip	Yes	Yes	Yes	Yes	No	No	Yes	Linoleum/rub	Cement	Asbestos/sla	Pentecostal/	Ewe	14
1	25-29	Year and age	Completed	23	1309	10	71	2	All woman sa	137	Upper East R	Upper East R	Upper East	Rural		1	235		231	232		1	0	Selected		Upper East	Rural				Secondary	3	Tube well or	On premises	No facility/	No	Yes	No	No	Yes	Yes	No	Cement	Dirt	Asbestos/sla	Catholic	Mole-Dagbani	9
1	30-34	Year and age	Completed	22	1309	10	71	2	All woman sa	137	Upper East R	Upper East R	Upper East	Rural		1	234		231	232		1	0	Not selected		Upper East	Rural				Primary	5	Tube well or	13	No facility/	No	Yes	Yes	No	Yes	Yes	No	Cement	Dirt	Roofing shin	Islam	Mole-Dagbani	5
1	45-49	Month and ye	Completed	20	1309	10	71	2	All woman sa	137	Upper East R	Upper East R	Upper East	Rural		1	235		231	232		1	0	Selected		Upper East	Rural				No education		Tube well or	10	Ventilated I	Yes	Yes	Yes	Yes	Yes	Yes	No	Cement	Cement	Asbestos/sla	Islam	Mole-Dagbani	0
1	30-34	Year and age	Completed	22	1309	10	71	2	All woman sa	137	Upper East R	Upper East R	Upper East	Rural		1	234		231	232		1	0	Not selected		Upper East	Rural				Primary	4	Tube well or	28	Pit latrine	No	No	No	No	Yes	No	No	Cement	Dirt	Asbestos/sla	Pentecostal/	Mole-Dagbani	4
1	20-24	Month and ye	Completed	15	1309	10	71	2	All woman sa	138	Greater Accr	Greater Accr	Greater Accr	Urban		1	55		51	52		1	0	Not selected		Greater Accr	Urban				Secondary	6	Sachet water	10	Pit latrine	Yes	Yes	Yes	Yes	No	No	No	Linoleum/rub	Cement	Metal	Pentecostal/	Akan	15
1	35-39	Month and ye	Completed	25	1309	12	69	2	All woman sa	139	Upper West R	Upper West R	Upper West	Rural		1	244		241	242		1	0	Selected		Upper West	Rural				No education		Tube well or	5	Ventilated I	No	Yes	No	No	Yes	No	No	Cement	Dirt	Asbestos/sla	Pentecostal/	Mole-Dagbani	0
1	25-29	Month and ye	Completed	29	1309	10	71	2	All woman sa	142	Upper West U	Upper West U	Upper West	Urban		2	244		241	242		1	0	Not selected		Upper West	Urban				No education		Tube well or	15	Pit latrine	Yes	Yes	Yes	No	Yes	No	No	Cement	Bricks	Roofing shin	Catholic	Mole-Dagbani	0
1	40-44	Year and age	Completed	19	1309	11	70	2	All woman sa	143	Western Rura	Western Rura	Western	Rural		1	35		31	32		Husband not	0	Not selected		Western	Rural				No education		Piped to yar	On premises	Flush to sep	Yes	Yes	Yes	No	No	No	No	Cement	Cement	Metal	Catholic	Mole-Dagbani	0
1	20-24	Year and age	Completed	19	1309	11	70	2	All woman sa	143	Western Rura	Western Rura	Western	Rural		1	35		31	32			0	Selected		Western	Rural				Secondary	3	Public tap/s	15	Ventilated I	Yes	No	Yes	Yes	Yes	No	No	Cement	Cement	Asbestos/sla	Pentecostal/	Mole-Dagbani	9
1	30-34	Year and age	Completed	2	1309	10	71	2	All woman sa	144	Brong Ahafo	Brong Ahafo	Brong Ahafo	Rural		1	184		181	182		Husband not	0	Not selected		Brong Ahafo	Rural				Secondary	1	Tube well or	30	Pit latrine	No	Yes	No	No	No	No	No	Cement	Dirt	Asbestos/sla	Pentecostal/	Akan	7
2	30-34	Year and age	Completed	2	1309	10	71	2	All woman sa	144	Brong Ahafo	Brong Ahafo	Brong Ahafo	Rural		1	184		181	182		Husband not	0	Not selected		Brong Ahafo	Rural				Secondary	1	Tube well or	30	Pit latrine	No	Yes	No	No	No	No	No	Cement	Dirt	Asbestos/sla	Pentecostal/	Akan	7
1	25-29	Month and ye	Completed	3	1309	10	71	2	All woman sa	144	Brong Ahafo	Brong Ahafo	Brong Ahafo	Rural		1	184		181	182			0	Selected		Brong Ahafo	Rural				Secondary	3	Tube well or	30	Pit latrine	No	Yes	No	No	No	No	No	Cement	Stone with m	Asbestos/sla	Presbyterian	Akan	9
1	40-44	Year and age	Completed	3	1309	10	71	2	All woman sa	144	Brong Ahafo	Brong Ahafo	Brong Ahafo	Rural		1	184		181	182		1	0	Selected		Brong Ahafo	Rural				No education		Tube well or	10	Pit latrine	No	Yes	No	No	Yes	No	No	Cement	Dirt	Asbestos/sla	Islam	Other	0
1	40-44	Month and ye	Completed	26	1309	12	69	2	All woman sa	145	Ashanti Rura	Ashanti Rura	Ashanti	Rural		1	154		151	152		1	0	Not selected		Ashanti	Rural				Primary	5	Tube well or	13	Pit latrine	Yes	No	No	No	Yes	No	No	Earth, sand	Bamboo with	Thatch / pal	Other Christ	Akan	5
3	40-44	Month and ye	Completed	26	1309	12	69	2	All woman sa	145	Ashanti Rura	Ashanti Rura	Ashanti	Rural		1	154		151	152		1	0	Not selected		Ashanti	Rural				Primary	5	Tube well or	13	Pit latrine	Yes	No	No	No	Yes	No	No	Earth, sand	Bamboo with	Thatch / pal	Other Christ	Akan	5
2	20-24	Month and ye	Completed	28	1309	12	69	2	All woman sa	145	Ashanti Rura	Ashanti Rura	Ashanti	Rural		1	154		151	152		Husband not	0	Not selected		Ashanti	Rural				Secondary	1	Tube well or	6	Pit latrine	No	Yes	No	No	No	No	No	Cement	Stone with m	Palm / bambo	Methodist	Akan	7
1	20-24	Month and ye	Completed	26	1309	12	69	2	All woman sa	145	Ashanti Rura	Ashanti Rura	Ashanti	Rural		1	155		151	152		1	0	Selected		Ashanti	Rural				Secondary	3	Tube well or	20	Pit latrine	Yes	Yes	Yes	No	No	No	No	Earth, sand	Bamboo with	Rustic mat	Pentecostal/	Akan	9
1	35-39	Month and ye	Completed	27	1309	12	69	2	All woman sa	145	Ashanti Rura	Ashanti Rura	Ashanti	Rural		1	155		151	152		1	0	Selected		Ashanti	Rural				Secondary	3	Tube well or	30	No facility/	Yes	Yes	Yes	Yes	No	Yes	No	Earth, sand	Cement	Asbestos/sla	Pentecostal/	Akan	9
2	25-29	Month and ye	Completed	27	1309	12	69	2	All woman sa	145	Ashanti Rura	Ashanti Rura	Ashanti	Rural		1	155		151	152		1	0	Not selected		Ashanti	Rural				Secondary	2	Tube well or	15	Pit latrine	Yes	Yes	Yes	Yes	No	No	No	Cement	Cement block	Asbestos/sla	Catholic	Akan	8
1	20-24	Month and ye	Completed	26	1309	12	69	2	All woman sa	145	Ashanti Rura	Ashanti Rura	Ashanti	Rural		1	155		151	152		1	0	Not selected		Ashanti	Rural				Secondary	1	Tube well or	5	Pit latrine	Yes	Yes	No	No	No	No	Yes	Cement	Dirt	Palm / bambo	Pentecostal/	Mande	7
1	30-34	Month and ye	Completed	18	1309	12	69	2	All woman sa	146	Greater Accr	Greater Accr	Greater Accr	Urban		1	64		61	62		Husband not	0	Not selected		Greater Accr	Urban				Primary	5	Sachet water	0	Flush to pit	No	No	No	No	No	No	No	Parquet, pol	Plywood	Asbestos/sla	Other Christ	Akan	5
1	35-39	Month and ye	Completed	28	1309	12	69	2	All woman sa	147	Western Urba	Western Urba	Western	Urban		1	25		21	22		1	0	Not selected		Western	Urban				Primary	6	Sachet water	0	Ventilated I	Yes	Yes	Yes	Yes	Yes	No	No	Cement	Cement	Roofing shin	Other Christ	Ga/Dangme	6
1	45-49	Year and age	Completed	26	1309	12	69	2	All woman sa	149	Northern Urb	Northern Urb	Northern	Urban		1	214		211	212		1	0	Not selected		Northern	Urban				No education		Public tap/s	20	Ventilated I	Yes	Yes	Yes	Yes	Yes	No	No	Cement	Cement	Asbestos/sla	Islam	Mole-Dagbani	0
1	25-29	Month and ye	Completed	16	1309	12	69	2	All woman sa	150	Brong Ahafo	Brong Ahafo	Brong Ahafo	Urban		2	174		171	172		1	0	Not selected		Brong Ahafo	Urban				Secondary	3	Sachet water	0	Ventilated I	Yes	No	Yes	Yes	No	No	Yes	Earth, sand	No walls	No roof	Pentecostal/	Akan	9
1	25-29	Month and ye	Completed	11	1309	12	69	2	All woman sa	150	Brong Ahafo	Brong Ahafo	Brong Ahafo	Urban		1	174		171	172			0	Not selected		Brong Ahafo	Urban				Secondary	6	Public tap/s	5	Ventilated I	Yes	No	Yes	No	No	No	No	Cement	Cement block	Asbestos/sla	Methodist	Akan	15
1	25-29	Month and ye	Completed	26	1309	12	69	2	All woman sa	151	Greater Accr	Greater Accr	Greater Accr	Urban		1	75		71	72		Husband not	0	Selected		Greater Accr	Urban				Secondary	2	Not a dejure	Not a dejure	Not a dejure	Not a dejure	Not a dejure	Not a dejure	Not a dejure	Not a dejure	Not a dejure	Not a dejure	Not a dejure	Not a dejure	Not a dejure	Islam	Mande	8
1	35-39	Month and ye	Completed	27	1309	12	69	2	All woman sa	151	Greater Accr	Greater Accr	Greater Accr	Urban		1	74		71	72			0	Not selected		Greater Accr	Urban				Secondary	6	Sachet water	0	Flush to sep	No	No	No	No	No	No	No	Linoleum/rub	Cement	Metal	Pentecostal/	Ga/Dangme	15
1	35-39	Month and ye	Completed	3	1309	12	69	2	All woman sa	152	Central Urba	Central Urba	Central	Urban		1	124		121	122		1	0	Not selected		Central	Urban				Secondary	3	Piped into d	On premises	Flush to pip	Yes	Yes	Yes	Yes	Yes	No	No	Ceramic/marb	Cement	Roofing shin	Catholic	Akan	9
1	30-34	Month and ye	Completed	2	1309	12	69	2	All woman sa	152	Central Urba	Central Urba	Central	Urban		1	124		121	122		1	0	Not selected		Central	Urban				No education		Piped into d	On premises	Ventilated I	Yes	Yes	Yes	No	No	No	No	Woolen carpe	Cement	Roofing shin	Other Christ	Akan	0
1	30-34	Month and ye	Completed	21	1309	12	69	2	All woman sa	153	Upper East U	Upper East U	Upper East	Urban		1	224		221	222		Husband not	0	Not selected		Upper East	Urban				Primary	6	Tube well or	15	No facility/	No	No	No	No	No	No	No	Cement	Dirt	Metal	Catholic	Mole-Dagbani	6
2	30-34	Month and ye	Completed	21	1309	12	69	2	All woman sa	153	Upper East U	Upper East U	Upper East	Urban		1	224		221	222		Husband not	0	Not selected		Upper East	Urban				Primary	6	Tube well or	15	No facility/	No	No	No	No	No	No	No	Cement	Dirt	Metal	Catholic	Mole-Dagbani	6
1	30-34	Month and ye	Completed	19	1309	12	69	2	All woman sa	153	Upper East U	Upper East U	Upper East	Urban		1	225		221	222			0	Not selected		Upper East	Urban				No education		Tube well or	5	No facility/	No	No	No	No	No	No	No	Cement	Stone with m	Roofing shin	No religion	Mole-Dagbani	0
1	20-24	Month and ye	Completed	22	1309	12	69	2	All woman sa	153	Upper East U	Upper East U	Upper East	Urban		3	225		221	222			0	Selected		Upper East	Urban				Secondary	3	Tube well or	15	Ventilated I	Yes	Yes	No	No	No	No	No	Cement	Cement	Metal	Catholic	Mole-Dagbani	9
1	30-34	Month and ye	Completed	20	1309	12	69	2	All woman sa	153	Upper East U	Upper East U	Upper East	Urban		1	224		221	222		1	0	Selected		Upper East	Urban				Primary	4	Tube well or	5	No facility/	No	Yes	No	No	No	Yes	No	Cement	Stone with m	Metal	Pentecostal/	Mole-Dagbani	4
1	20-24	Month and ye	Completed	20	1309	12	69	2	All woman sa	153	Upper East U	Upper East U	Upper East	Urban		1	225		221	222		1	0	Not selected		Upper East	Urban				No education		Tube well or	5	No facility/	Yes	Yes	No	No	Yes	No	No	Cement	Cement block	Roofing shin	No religion	Mole-Dagbani	0
1	30-34	Month and ye	Completed	6	1309	9	72	2	All woman sa	154	Brong Ahafo	Brong Ahafo	Brong Ahafo	Urban		1	165		161	162		1	0	Selected		Brong Ahafo	Urban				No education		Tube well or	10	No facility/	Yes	Yes	Yes	Yes	Yes	Yes	No	Cement	Cement	Metal	Islam	Mole-Dagbani	0
1	25-29	Month and ye	Completed	11	1309	10	71	2	All woman sa	155	Ashanti Rura	Ashanti Rura	Ashanti	Rural		1	135		131	132			0	Selected		Ashanti	Rural				Primary	6	Tube well or	30	Pit latrine	Yes	No	No	No	No	No	No	Cement	Stone with m	Metal	Pentecostal/	Akan	6
1	40-44	Month and ye	Completed	10	1309	10	71	2	All woman sa	155	Ashanti Rura	Ashanti Rura	Ashanti	Rural		1	135		131	132			0	Not selected		Ashanti	Rural				Primary	6	Tube well or	30	Pit latrine	Yes	No	No	No	No	No	No	Cement	Cement	Metal	Pentecostal/	Akan	6
1	25-29	Month and ye	Completed	18	1309	11	70	2	All woman sa	156	Greater Accr	Greater Accr	Greater Accr	Rural		1	54		51	52		1	0	Selected		Greater Accr	Rural				Secondary	3	Sachet water	0	Ventilated I	Yes	Yes	Yes	Yes	Yes	No	Yes	Woolen carpe	Cement	Metal	Pentecostal/	Akan	9
1	35-39	Month and ye	Completed	17	1309	11	70	2	All woman sa	157	Brong Ahafo	Brong Ahafo	Brong Ahafo	Rural		2	194		191	192		1	0	Not selected		Brong Ahafo	Rural				Secondary	No years com	Tube well or	5	Pit latrine	No	Yes	No	No	Yes	No	No	Cement	Cement	Roofing shin	Other Christ	Grusi	6
2	35-39	Month and ye	Completed	17	1309	11	70	2	All woman sa	157	Brong Ahafo	Brong Ahafo	Brong Ahafo	Rural		2	194		191	192		1	0	Not selected		Brong Ahafo	Rural				Secondary	No years com	Tube well or	5	Pit latrine	No	Yes	No	No	Yes	No	No	Cement	Cement	Roofing shin	Other Christ	Grusi	6
1	40-44	Month and ye	Completed	19	1309	11	70	2	All woman sa	157	Brong Ahafo	Brong Ahafo	Brong Ahafo	Rural		3	194		191	192			0	Selected		Brong Ahafo	Rural				Secondary	1	Public tap/s	15	Ventilated I	No	Yes	No	No	Yes	No	No	Cement	Cement	Asbestos/sla	Catholic	Grusi	7
1	25-29	Month and ye	Completed	19	1309	12	69	2	All woman sa	160	Ashanti Urba	Ashanti Urba	Ashanti	Urban		1	154		151	152		1	0	Not selected		Ashanti	Urban				Higher	4	Bottled wate	0	Flush to pip	Yes	Yes	Yes	Yes	No	No	Yes	Linoleum/rub	Stone with l	Roofing shin	Methodist	Akan	16
1	25-29	Month and ye	Completed	23	1309	11	70	2	All woman sa	161	Upper East R	Upper East R	Upper East	Rural		1	224		221	222		1	0	Not selected		Upper East	Rural				No education		Tube well or	15	No facility/	No	No	No	No	Yes	No	No	Cement	Stone with m	Metal	Pentecostal/	Grusi	0
1	25-29	Month and ye	Completed	27	1309	12	69	2	All woman sa	162	Ashanti Urba	Ashanti Urba	Ashanti	Urban		3	164		161	162		1	0	Not selected		Ashanti	Urban				Secondary	6	Tube well or	15	Ventilated I	Yes	Yes	Yes	Yes	No	No	Yes	Cement	Cement block	Roofing shin	Other Christ	Akan	15
2	25-29	Month and ye	Completed	27	1309	12	69	2	All woman sa	162	Ashanti Urba	Ashanti Urba	Ashanti	Urban		3	164		161	162		1	0	Not selected		Ashanti	Urban				Secondary	6	Tube well or	15	Ventilated I	Yes	Yes	Yes	Yes	No	No	Yes	Cement	Cement block	Roofing shin	Other Christ	Akan	15
1	25-29	Month and ye	Completed	26	1309	12	69	2	All woman sa	162	Ashanti Urba	Ashanti Urba	Ashanti	Urban		1	165		161	162		Husband not	0	Selected		Ashanti	Urban				Secondary	3	Tube well or	10	Ventilated I	Yes	Yes	Yes	Yes	No	No	No	Cement	Cement	Metal	Pentecostal/	Akan	9
1	25-29	Month and ye	Completed	3	1309	9	72	2	All woman sa	163	Brong Ahafo	Brong Ahafo	Brong Ahafo	Urban		1	185		181	182		1	0	Selected		Brong Ahafo	Urban				Secondary	6	Piped to yar	On premises	Ventilated I	Yes	Yes	Yes	Yes	Yes	No	No	Cement	Cement block	Metal	Pentecostal/	Akan	15
1	35-39	Month and ye	Completed	2	1309	9	72	2	All woman sa	163	Brong Ahafo	Brong Ahafo	Brong Ahafo	Urban		1	185		181	182		1	0	Selected		Brong Ahafo	Urban				No education		Public tap/s	40	No facility/	No	Yes	No	No	Yes	No	No	Cement	Bricks	Metal	Pentecostal/	Mole-Dagbani	0
1	20-24	Month and ye	Completed	2	1309	9	72	2	All woman sa	163	Brong Ahafo	Brong Ahafo	Brong Ahafo	Urban		1	184		181	182		1	0	Not selected		Brong Ahafo	Urban				No education		Public tap/s	25	Pit latrine	Yes	No	Yes	No	Yes	No	No	Cement	Stone with m	Metal	Pentecostal/	Akan	0
1	25-29	Month and ye	Completed	4	1309	9	72	2	All woman sa	163	Brong Ahafo	Brong Ahafo	Brong Ahafo	Urban		1	184		181	182		Husband not	0	Not selected		Brong Ahafo	Urban				No education		Not a dejure	Not a dejure	Not a dejure	Not a dejure	Not a dejure	Not a dejure	Not a dejure	Not a dejure	Not a dejure	Not a dejure	Not a dejure	Not a dejure	Not a dejure	Catholic	Mole-Dagbani	0
1	20-24	Month and ye	Completed	2	1309	9	72	2	All woman sa	163	Brong Ahafo	Brong Ahafo	Brong Ahafo	Urban		1	184		181	182		1	0	Not selected		Brong Ahafo	Urban				Secondary	1	Public tap/s	20	No facility/	Yes	Yes	Yes	No	Yes	Yes	No	Cement	Stone with m	Metal	Islam	Akan	7
1	25-29	Month and ye	Completed	29	1309	10	71	2	All woman sa	164	Northern Urb	Northern Urb	Northern	Urban		1	215		211	212		1	0	Not selected		Northern	Urban				Secondary	3	Public tap/s	20	Ventilated I	Yes	Yes	Yes	Yes	No	Yes	No	Cement	Cement	Metal	Islam	Mole-Dagbani	9
1	25-29	Month and ye	Completed	1	1309	9	72	2	All woman sa	164	Northern Urb	Northern Urb	Northern	Urban		1	214		211	212		1	0	Not selected		Northern	Urban				No education		Public tap/s	30	Ventilated I	Yes	Yes	Yes	Yes	Yes	Yes	No	Woolen carpe	Cement	Metal	Islam	Mole-Dagbani	0
2	40-44	Month and ye	Completed	29	1309	10	71	2	All woman sa	164	Northern Urb	Northern Urb	Northern	Urban		1	214		211	212		1	0	Not selected		Northern	Urban				No education		Public tap/s	45	Ventilated I	Yes	Yes	Yes	No	Yes	No	No	Woolen carpe	Cement	Metal	Islam	Mole-Dagbani	0
1	40-44	Month and ye	Completed	17	1309	11	70	2	All woman sa	165	Ashanti Rura	Ashanti Rura	Ashanti	Rural		1	164		161	162		1	0	Not selected		Ashanti	Rural				No education		River/dam/la	7	Pit latrine	No	Yes	No	No	Yes	No	No	Earth, sand	Stone with m	Metal	Islam	Mole-Dagbani	0
1	30-34	Month and ye	Completed	6	1309	9	72	2	All woman sa	167	Greater Accr	Greater Accr	Greater Accr	Urban		1	64		61	62		1	0	Selected		Greater Accr	Urban				Secondary	3	Sachet water	0	Pit latrine	Yes	Yes	Yes	Yes	No	No	No	Cement	Cement	Asbestos/sla	Methodist	Akan	9
1	30-34	Month and ye	Completed	18	1309	11	70	2	All woman sa	169	Upper East U	Upper East U	Upper East	Urban		1	224		221	222		1	0	Selected		Upper East	Urban				No education		Tube well or	20	No facility/	No	No	No	No	No	No	No	Dung	Dirt	Metal	Catholic	Grusi	0
2	30-34	Month and ye	Completed	18	1309	11	70	2	All woman sa	169	Upper East U	Upper East U	Upper East	Urban		1	224		221	222		1	0	Selected		Upper East	Urban				No education		Tube well or	20	No facility/	No	No	No	No	No	No	No	Dung	Dirt	Metal	Catholic	Grusi	0
1	25-29	Month and ye	Completed	16	1309	11	70	2	All woman sa	169	Upper East U	Upper East U	Upper East	Urban		1	225		221	222		1	0	Selected		Upper East	Urban				Secondary	3	Tube well or	10	No facility/	Yes	Yes	Yes	No	Yes	No	No	Cement	Stone with m	Metal	Catholic	Grusi	9
1	20-24	Month and ye	Completed	5	1309	11	70	2	All woman sa	170	Upper East R	Upper East R	Upper East	Rural		1	235		231	232		1	0	Not selected		Upper East	Rural				Secondary	1	Unprotected	On premises	No facility/	Yes	Yes	Yes	Yes	Yes	No	No	Cement	Dirt	Asbestos/sla	Islam	Mande	7
1	25-29	Month and ye	Completed	6	1309	11	70	2	All woman sa	170	Upper East R	Upper East R	Upper East	Rural		1	234		231	232			0	Not selected		Upper East	Rural				Primary	6	Tube well or	5	No facility/	Yes	Yes	Yes	No	No	No	No	Earth, sand	Bricks	Metal	Islam	Mole-Dagbani	6
1	35-39	Month and ye	Completed	6	1309	11	70	2	All woman sa	170	Upper East R	Upper East R	Upper East	Rural		1	235		231	232		1	0	Not selected		Upper East	Rural				Secondary	5	Tube well or	20	Ventilated I	Yes	Yes	Yes	No	Yes	Yes	No	Cement	Cement	Asbestos/sla	Islam	Mole-Dagbani	14
2	35-39	Month and ye	Completed	6	1309	11	70	2	All woman sa	170	Upper East R	Upper East R	Upper East	Rural		1	235		231	232		1	0	Not selected		Upper East	Rural				Secondary	5	Tube well or	20	Ventilated I	Yes	Yes	Yes	No	Yes	Yes	No	Cement	Cement	Asbestos/sla	Islam	Mole-Dagbani	14
1	30-34	Year and age	Completed	5	1309	11	70	2	All woman sa	170	Upper East R	Upper East R	Upper East	Rural		1	234		231	232		1	0	Selected		Upper East	Rural				No education		Public tap/s	10	No facility/	No	No	No	No	Yes	No	No	Cement	Dirt	Asbestos/sla	Islam	Mande	0
2	35-39	Month and ye	Completed	10	1309	11	70	2	All woman sa	172	Eastern Urba	Eastern Urba	Eastern	Urban		1	115		111	112		1	0	Not selected		Eastern	Urban				Secondary	3	Tube well or	On premises	Flush to pip	Yes	Yes	Yes	No	No	No	No	Cement	Cement block	Asbestos/sla	Presbyterian	Akan	9
1	40-44	Month and ye	Completed	11	1309	11	70	2	All woman sa	172	Eastern Urba	Eastern Urba	Eastern	Urban		1	115		111	112		1	0	Not selected		Eastern	Urban				Secondary	3	Piped to yar	On premises	Flush to pip	Yes	Yes	Yes	No	No	No	No	Cement	Cement block	Asbestos/sla	No religion	Ga/Dangme	9
2	35-39	Month and ye	Completed	11	1309	10	71	2	All woman sa	173	Volta Rural	Volta Rural	Volta	Rural		1	84		81	82		Husband not	0	Not selected		Volta	Rural				Secondary	4	Sachet water	0	No facility/	No	No	No	No	No	No	No	Cement	Cement	Asbestos/sla	Other Christ	Other	13
1	30-34	Month and ye	Completed	16	1309	10	71	2	All woman sa	174	Eastern Urba	Eastern Urba	Eastern	Urban		1	75		71	72		1	0	Not selected		Eastern	Urban				Higher	3	Sachet water	0	Ventilated I	Yes	Yes	Yes	Yes	Yes	No	Yes	Ceramic/marb	Cement	Asbestos/sla	Pentecostal/	Akan	15
1	20-24	Month and ye	Completed	16	1309	10	71	2	All woman sa	174	Eastern Urba	Eastern Urba	Eastern	Urban		2	74		71	72			0	Not selected		Eastern	Urban				Secondary	2	Public tap/s	10	Ventilated I	No	Yes	No	No	No	No	No	Cement	Cement	Metal	Anglican	Akan	8
1	25-29	Month and ye	Completed	16	1309	10	71	2	All woman sa	174	Eastern Urba	Eastern Urba	Eastern	Urban		1	75		71	72		1	0	Not selected		Eastern	Urban				Higher	3	Sachet water	0	Flush to sep	Yes	Yes	Yes	Yes	No	Yes	No	Ceramic/marb	Cement	Asbestos/sla	Pentecostal/	Ewe	15
1	30-34	Month and ye	Completed	5	1309	9	72	2	All woman sa	175	Brong Ahafo	Brong Ahafo	Brong Ahafo	Rural		1	174		171	172			0	Not selected		Brong Ahafo	Rural				Primary	5	Tube well or	40	Pit latrine	Yes	No	No	No	No	No	No	Cement	Cement	Asbestos/sla	Pentecostal/	Akan	5
1	20-24	Month and ye	Completed	26	1309	11	70	2	All woman sa	177	Northern Urb	Northern Urb	Northern	Urban		1	205		201	202		1	0	Not selected		Northern	Urban				No education		Tube well or	15	No facility/	Yes	No	No	No	Yes	Yes	No	Cement	Covered adob	Asbestos/sla	Traditional/	Gurma	0
1	35-39	Month and ye	Completed	16	1309	11	70	2	All woman sa	178	Ashanti Urba	Ashanti Urba	Ashanti	Urban		1	154		151	152			0	Selected		Ashanti	Urban				Secondary	3	Public tap/s	10	Ventilated I	No	No	No	No	No	No	No	Cement	Cement	Roofing shin	No religion	Akan	9
1	20-24	Month and ye	Completed	14	1309	12	69	2	All woman sa	180	Brong Ahafo	Brong Ahafo	Brong Ahafo	Rural		1	175		171	172		1	0	Not selected		Brong Ahafo	Rural				Secondary	1	Protected sp	On premises	Ventilated I	No	Yes	No	No	No	Yes	No	Cement	Cement	Asbestos/sla	Methodist	Akan	7
1	25-29	Month and ye	Completed	15	1309	12	69	2	All woman sa	180	Brong Ahafo	Brong Ahafo	Brong Ahafo	Rural		1	174		171	172		1	0	Not selected		Brong Ahafo	Rural				Secondary	2	Tube well or	3	Ventilated I	No	Yes	No	No	No	No	No	Earth, sand	Stone with m	Asbestos/sla	No religion	Akan	8
2	25-29	Month and ye	Completed	15	1309	12	69	2	All woman sa	180	Brong Ahafo	Brong Ahafo	Brong Ahafo	Rural		1	174		171	172		1	0	Not selected		Brong Ahafo	Rural				Secondary	2	Tube well or	3	Ventilated I	No	Yes	No	No	No	No	No	Earth, sand	Stone with m	Asbestos/sla	No religion	Akan	8
1	20-24	Month and ye	Completed	14	1309	12	69	2	All woman sa	180	Brong Ahafo	Brong Ahafo	Brong Ahafo	Rural		1	175		171	172		Husband not	0	Selected		Brong Ahafo	Rural				Secondary	3	Tube well or	10	No facility/	Yes	No	No	No	No	No	No	Cement	Cement	Asbestos/sla	Methodist	Akan	9
3	35-39	Month and ye	Completed	23	1309	12	69	2	All woman sa	182	Eastern Rura	Eastern Rura	Eastern	Rural		1	135		131	132		1	0	Selected		Eastern	Rural				No education		Tube well or	30	No facility/	No	Yes	No	No	No	No	No	Cement	Stone with m	Thatch / pal	Pentecostal/	Ewe	0
1	15-19	Month and ye	Completed	23	1309	12	69	2	All woman sa	182	Eastern Rura	Eastern Rura	Eastern	Rural		1	135		131	132			0	Selected		Eastern	Rural				Secondary	2	Tube well or	30	No facility/	No	Yes	No	No	No	No	No	Cement	Stone with m	Thatch / pal	Pentecostal/	Ewe	8
1	20-24	Month and ye	Completed	23	1309	12	69	2	All woman sa	182	Eastern Rura	Eastern Rura	Eastern	Rural		1	134		131	132		1	0	Selected		Eastern	Rural				Secondary	3	Public tap/s	10	Pit latrine	No	Yes	No	No	Yes	No	No	Linoleum/rub	Bricks	Palm / bambo	Pentecostal/	Ewe	9
1	30-34	Month and ye	Completed	22	1309	12	69	2	All woman sa	182	Eastern Rura	Eastern Rura	Eastern	Rural		1	134		131	132		1	0	Selected		Eastern	Rural				Secondary	3	Tube well or	30	Pit latrine	No	No	No	No	Yes	No	No	Earth, sand	Dirt	Asbestos/sla	Pentecostal/	Akan	9
1	35-39	Month and ye	Completed	15	1309	12	69	2	All woman sa	184	Greater Accr	Greater Accr	Greater Accr	Urban		1	75		71	72		1	0	Not selected		Greater Accr	Urban				Primary	5	Not a dejure	Not a dejure	Not a dejure	Not a dejure	Not a dejure	Not a dejure	Not a dejure	Not a dejure	Not a dejure	Not a dejure	Not a dejure	Not a dejure	Not a dejure	Pentecostal/	Ga/Dangme	5
1	20-24	Month and ye	Completed	26	1309	12	69	2	All woman sa	185	Upper East R	Upper East R	Upper East	Rural		1	224		221	222			0	Not selected		Upper East	Rural				Primary	5	Tube well or	10	No facility/	No	No	No	No	No	No	No	Cement	Stone with m	Metal	Catholic	Mole-Dagbani	5
1	20-24	Month and ye	Completed	26	1309	12	69	2	All woman sa	185	Upper East R	Upper East R	Upper East	Rural		1	225		221	222		Husband not	0	Selected		Upper East	Rural				Secondary	1	Tube well or	30	Ventilated I	Yes	Yes	No	No	No	No	No	Cement	Cement	Metal	Pentecostal/	Mole-Dagbani	7
1	35-39	Month and ye	Completed	25	1309	12	69	2	All woman sa	185	Upper East R	Upper East R	Upper East	Rural		1	225		221	222		1	0	Selected		Upper East	Rural				No education		Tube well or	30	No facility/	No	No	No	No	Yes	Yes	No	Cement	Stone with m	Metal	Traditional/	Mole-Dagbani	0
2	20-24	Month and ye	Completed	18	1309	10	71	2	All woman sa	186	Brong Ahafo	Brong Ahafo	Brong Ahafo	Urban		1	185		181	182		Husband not	0	Selected		Brong Ahafo	Urban				Secondary	3	Not a dejure	Not a dejure	Not a dejure	Not a dejure	Not a dejure	Not a dejure	Not a dejure	Not a dejure	Not a dejure	Not a dejure	Not a dejure	Not a dejure	Not a dejure	Pentecostal/	Akan	9
1	15-19	Month and ye	Completed	16	1309	10	71	2	All woman sa	186	Brong Ahafo	Brong Ahafo	Brong Ahafo	Urban		1	185		181	182			0	Not selected		Brong Ahafo	Urban				Secondary	1	Tube well or	15	Ventilated I	No	No	No	No	Yes	No	No	Linoleum/rub	Bricks	Asbestos/sla	Pentecostal/	Akan	7
1	15-19	Month and ye	Completed	16	1309	10	71	2	All woman sa	186	Brong Ahafo	Brong Ahafo	Brong Ahafo	Urban		1	185		181	182			0	Selected		Brong Ahafo	Urban				Primary	1	Tube well or	20	Ventilated I	No	No	Yes	No	No	No	No	Cement	Dirt	Asbestos/sla	Pentecostal/	Akan	1
1	25-29	Month and ye	Completed	11	1309	11	70	2	All woman sa	187	Upper East U	Upper East U	Upper East	Urban		1	225		221	222		Husband not	0	Not selected		Upper East	Urban				Secondary	6	Piped to yar	On premises	Flush to pit	Yes	Yes	Yes	No	Yes	No	No	Cement	Cement block	Metal	Pentecostal/	Grusi	15
1	35-39	Month and ye	Completed	27	1309	10	71	2	All woman sa	189	Central Urba	Central Urba	Central	Urban		1	55		51	52		Husband not	0	Not selected		Central	Urban				Secondary	3	Public tap/s	10	Ventilated I	Yes	No	Yes	No	No	No	No	Cement	Cement	Metal	Other Christ	Akan	9
2	15-19	Month and ye	Completed	27	1309	10	71	2	All woman sa	189	Central Urba	Central Urba	Central	Urban		1	54		51	52		1	0	Selected		Central	Urban				Primary	6	Sachet water	15	Flush to pip	No	No	No	No	No	No	No	Parquet, pol	Bricks	Metal	Methodist	Akan	6
1	35-39	Year and age	Completed	30	1309	12	69	2	All woman sa	190	Greater Accr	Greater Accr	Greater Accr	Urban		1	75		71	72		1	0	Not selected		Greater Accr	Urban				Secondary	3	Sachet water	0	Ventilated I	Yes	Yes	Yes	Yes	Yes	Yes	No	Cement	Cement	Metal	Islam	Grusi	9
1	30-34	Month and ye	Completed	1	1309	11	70	2	All woman sa	190	Greater Accr	Greater Accr	Greater Accr	Urban		1	74		71	72		1	0	Not selected		Greater Accr	Urban				Secondary	3	Sachet water	0	Ventilated I	Yes	Yes	Yes	Yes	No	No	No	Linoleum/rub	Cement	Metal	Pentecostal/	Grusi	9
1	30-34	Month and ye	Completed	9	1309	11	70	2	All woman sa	191	Volta Urban	Volta Urban	Volta	Urban		1	94		91	92		1	0	Not selected		Volta	Urban				Secondary	2	Sachet water	10	Ventilated I	Yes	Yes	Yes	Yes	No	Yes	No	Cement	Cement	Asbestos/sla	Pentecostal/	Ewe	8
1	35-39	Month and ye	Completed	18	1309	12	69	2	All woman sa	192	Eastern Rura	Eastern Rura	Eastern	Rural		1	94		91	92		1	0	Selected		Eastern	Rural				Secondary	6	Piped to yar	On premises	Ventilated I	Yes	Yes	Yes	Yes	No	No	Yes	Cement	Cement	Asbestos/sla	Pentecostal/	Akan	15
1	25-29	Month and ye	Completed	18	1309	12	69	2	All woman sa	192	Eastern Rura	Eastern Rura	Eastern	Rural		1	95		91	92			0	Not selected		Eastern	Rural				Secondary	1	Public tap/s	12	Pit latrine	Yes	No	No	No	No	No	No	Cement	Cement block	Asbestos/sla	Pentecostal/	Akan	7
1	40-44	Month and ye	Completed	21	1309	10	71	2	All woman sa	193	Northern Rur	Northern Rur	Northern	Rural		1	215		211	212		1	0	Selected		Northern	Rural				No education		Tube well or	25	Ventilated I	Yes	Yes	No	No	Yes	No	No	Cement	Dirt	Thatch / pal	Islam	Mole-Dagbani	0
1	35-39	Month and ye	Completed	20	1309	10	71	2	All woman sa	193	Northern Rur	Northern Rur	Northern	Rural		1	214		211	212		1	0	Selected		Northern	Rural				No education		Tube well or	30	Pit latrine	No	Yes	Yes	No	Yes	Yes	No	Cement	Cement	Metal	Islam	Mole-Dagbani	0
1	35-39	Month and ye	Completed	22	1309	10	71	2	All woman sa	193	Northern Rur	Northern Rur	Northern	Rural		2	214		211	212		1	0	Selected		Northern	Rural				No education		Tube well or	25	No facility/	Yes	Yes	Yes	No	No	Yes	No	Cement	Dirt	Metal	Islam	Mole-Dagbani	0
1	40-44	Month and ye	Completed	21	1309	10	71	2	All woman sa	193	Northern Rur	Northern Rur	Northern	Rural		1	214		211	212		1	0	Selected		Northern	Rural				No education		Tube well or	35	No facility/	Yes	Yes	No	No	No	No	No	Cement	Dirt	Thatch / pal	Islam	Mole-Dagbani	0
1	35-39	Month and ye	Completed	18	1309	10	71	2	All woman sa	193	Northern Rur	Northern Rur	Northern	Rural		1	214		211	212		1	0	Not selected		Northern	Rural				No education		Tube well or	60	Ventilated I	Yes	Yes	Yes	Yes	Yes	Yes	No	Cement	Dirt	Metal	Islam	Mole-Dagbani	0
1	40-44	Month and ye	Completed	11	1309	12	69	2	All woman sa	194	Upper East R	Upper East R	Upper East	Rural		1	225		221	222		3	0	Not selected		Upper East	Rural				No education		Tube well or	10	No facility/	No	No	No	No	No	No	No	Dung	Bricks	Roofing shin	Pentecostal/	Mole-Dagbani	0
1	20-24	Month and ye	Completed	11	1309	12	69	2	All woman sa	194	Upper East R	Upper East R	Upper East	Rural		1	224		221	222			0	Selected		Upper East	Rural				Secondary	4	Tube well or	10	No facility/	No	No	No	No	No	No	No	Cement	Stone with m	Thatch / pal	Pentecostal/	Mole-Dagbani	13
1	25-29	Month and ye	Completed	12	1309	12	69	2	All woman sa	194	Upper East R	Upper East R	Upper East	Rural		1	225		221	222		1	0	Selected		Upper East	Rural				No education		Tube well or	15	No facility/	No	Yes	No	No	Yes	Yes	No	Cement	Cement	Metal	Islam	Mole-Dagbani	0
2	35-39	Month and ye	Completed	20	1309	12	69	2	All woman sa	195	Upper East R	Upper East R	Upper East	Rural		1	254		251	252		1	0	Selected		Upper East	Rural				Primary	4	Tube well or	40	No facility/	No	Yes	No	No	Yes	No	No	Cement	Dirt	Ceramic tile	Catholic	Mole-Dagbani	4
1	20-24	Month and ye	Completed	19	1309	12	69	2	All woman sa	195	Upper East R	Upper East R	Upper East	Rural		1	254		251	252		Husband not	0	Not selected		Upper East	Rural				Secondary	6	Not a dejure	Not a dejure	Not a dejure	Not a dejure	Not a dejure	Not a dejure	Not a dejure	Not a dejure	Not a dejure	Not a dejure	Not a dejure	Not a dejure	Not a dejure	Pentecostal/	Mole-Dagbani	15
1	35-39	Year and age	Completed	19	1309	12	69	2	All woman sa	195	Upper East R	Upper East R	Upper East	Rural		1	254		251	252		Husband not	0	Selected		Upper East	Rural				No education		Tube well or	10	No facility/	No	No	No	No	No	No	No	Cement	Dirt	Thatch / pal	Pentecostal/	Mole-Dagbani	0
2	30-34	Month and ye	Completed	19	1309	12	69	2	All woman sa	195	Upper East R	Upper East R	Upper East	Rural		1	254		251	252			0	Selected		Upper East	Rural				Primary	5	Tube well or	5	No facility/	No	Yes	Yes	No	Yes	Yes	No	Cement	Cement	Asbestos/sla	Pentecostal/	Mole-Dagbani	5
1	35-39	Month and ye	Completed	10	1309	12	69	2	All woman sa	196	Greater Accr	Greater Accr	Greater Accr	Urban		2	84		81	82		1	0	Not selected		Greater Accr	Urban				Secondary	6	Sachet water	0	Ventilated I	Yes	Yes	Yes	Yes	Yes	No	Yes	Cement	Cement	Asbestos/sla	Catholic	Akan	15
1	20-24	Month and ye	Completed	10	1309	12	69	2	All woman sa	196	Greater Accr	Greater Accr	Greater Accr	Urban		1	84		81	82			0	Not selected		Greater Accr	Urban				Secondary	3	Piped to yar	On premises	Ventilated I	Yes	Yes	Yes	No	No	No	Yes	Woolen carpe	Cement	Asbestos/sla	Pentecostal/	Ewe	9
1	25-29	Year and age	Completed	4	1309	11	70	2	All woman sa	198	Central Rura	Central Rura	Central	Rural		1	35		31	32		Husband not	0	Not selected		Central	Rural				Primary	4	Sachet water	5	Ventilated I	Yes	No	Yes	No	No	No	No	Linoleum/rub	Cement	Asbestos/sla	Pentecostal/	Mole-Dagbani	4
1	45-49	Month and ye	Completed	26	1309	11	70	2	All woman sa	199	Northern Rur	Northern Rur	Northern	Rural		1	215		211	212		1	0	Not selected		Northern	Rural				No education		River/dam/la	20	No facility/	No	Yes	No	No	No	No	No	Cement	Stone with m	Thatch / pal	Pentecostal/	Gurma	0
1	35-39	Month and ye	Completed	27	1309	11	70	2	All woman sa	199	Northern Rur	Northern Rur	Northern	Rural		1	214		211	212		1	0	Selected		Northern	Rural				No education		River/dam/la	22	No facility/	No	No	No	No	No	No	No	Cement	Dirt	Thatch / pal	Pentecostal/	Gurma	0
2	35-39	Month and ye	Completed	26	1309	11	70	2	All woman sa	199	Northern Rur	Northern Rur	Northern	Rural		1	215		211	212		1	0	Selected		Northern	Rural				No education		River/dam/la	20	No facility/	No	Yes	No	No	Yes	Yes	No	Cement	Dirt	Metal	Pentecostal/	Gurma	0
1	25-29	Month and ye	Completed	25	1309	11	70	2	All woman sa	199	Northern Rur	Northern Rur	Northern	Rural		1	214		211	212		1	0	Selected		Northern	Rural				No education		River/dam/la	20	No facility/	No	Yes	No	No	Yes	Yes	No	Cement	Dirt	Metal	Pentecostal/	Gurma	0
1	30-34	Month and ye	Completed	26	1309	11	70	2	All woman sa	199	Northern Rur	Northern Rur	Northern	Rural		1	215		211	212		1	0	Not selected		Northern	Rural				No education		River/dam/la	20	No facility/	No	Yes	No	No	Yes	No	No	Cement	Stone with m	Metal	Traditional/	Gurma	0
2	30-34	Month and ye	Completed	26	1309	11	70	2	All woman sa	199	Northern Rur	Northern Rur	Northern	Rural		1	215		211	212		1	0	Not selected		Northern	Rural				No education		River/dam/la	20	No facility/	No	Yes	No	No	Yes	No	No	Cement	Stone with m	Metal	Traditional/	Gurma	0
1	45-49	Month and ye	Completed	25	1309	11	70	2	All woman sa	199	Northern Rur	Northern Rur	Northern	Rural		1	214		211	212		1	0	Not selected		Northern	Rural				No education		River/dam/la	70	No facility/	No	No	No	No	No	Yes	No	Cement	Dirt	Metal	Other Christ	Gurma	0
1	40-44	Month and ye	Completed	29	1309	11	70	2	All woman sa	199	Northern Rur	Northern Rur	Northern	Rural		1	214		211	212		1	0	Not selected		Northern	Rural				No education		River/dam/la	80	No facility/	No	No	No	No	Yes	No	No	Cement	Stone with m	Thatch / pal	Other Christ	Gurma	0
1	35-39	Month and ye	Completed	29	1309	11	70	2	All woman sa	199	Northern Rur	Northern Rur	Northern	Rural		1	214		211	212		1	0	Not selected		Northern	Rural				No education		River/dam/la	80	No facility/	No	No	No	No	Yes	No	No	Cement	Stone with m	Thatch / pal	Other Christ	Gurma	0
1	35-39	Month and ye	Completed	29	1309	11	70	2	All woman sa	199	Northern Rur	Northern Rur	Northern	Rural		1	214		211	212		1	0	Selected		Northern	Rural				No education		River/dam/la	20	No facility/	No	No	No	No	No	No	No	Cement	Dirt	Thatch / pal	Other Christ	Gurma	0
1	15-19	Month and ye	Completed	28	1309	11	70	2	All woman sa	199	Northern Rur	Northern Rur	Northern	Rural		2	215		211	212		1	0	Selected		Northern	Rural				No education		River/dam/la	20	No facility/	No	Yes	No	No	No	No	No	Cement	Dirt	Metal	Other Christ	Gurma	0
2	25-29	Month and ye	Completed	27	1309	11	70	2	All woman sa	199	Northern Rur	Northern Rur	Northern	Rural		1	214		211	212		1	0	Selected		Northern	Rural				Secondary	3	River/dam/la	25	No facility/	No	Yes	No	No	Yes	Yes	No	Cement	Dirt	Metal	Islam	Mole-Dagbani	9
1	25-29	Month and ye	Completed	27	1309	11	70	2	All woman sa	199	Northern Rur	Northern Rur	Northern	Rural		1	215		211	212		1	0	Not selected		Northern	Rural				No education		River/dam/la	20	No facility/	No	No	No	No	Yes	No	No	Cement	Stone with m	Thatch / pal	Pentecostal/	Gurma	0
2	25-29	Month and ye	Completed	27	1309	11	70	2	All woman sa	199	Northern Rur	Northern Rur	Northern	Rural		1	215		211	212		1	0	Not selected		Northern	Rural				No education		River/dam/la	20	No facility/	No	No	No	No	Yes	No	No	Cement	Stone with m	Thatch / pal	Pentecostal/	Gurma	0
1	20-24	Month and ye	Completed	28	1309	11	70	2	All woman sa	199	Northern Rur	Northern Rur	Northern	Rural		2	215		211	212		1	0	Not selected		Northern	Rural				No education		River/dam/la	20	No facility/	No	No	No	No	Yes	No	No	Cement	Stone with m	Thatch / pal	Pentecostal/	Gurma	0
1	20-24	Month and ye	Completed	4	1309	9	72	2	All woman sa	200	Northern Rur	Northern Rur	Northern	Rural		1	194		191	192		1	0	Not selected		Northern	Rural				No education		Tube well or	0	No facility/	No	Yes	Yes	No	Yes	Yes	No	Cement	Plywood	Roofing shin	Islam	Mole-Dagbani	0
2	20-24	Month and ye	Completed	4	1309	9	72	2	All woman sa	200	Northern Rur	Northern Rur	Northern	Rural		1	194		191	192		1	0	Not selected		Northern	Rural				No education		Tube well or	0	No facility/	No	Yes	Yes	No	Yes	Yes	No	Cement	Plywood	Roofing shin	Islam	Mole-Dagbani	0
1	30-34	Month and ye	Completed	21	1309	12	69	2	All woman sa	201	Eastern Urba	Eastern Urba	Eastern	Urban		1	114		111	112		1	0	Not selected		Eastern	Urban				Secondary	6	Public tap/s	50	Ventilated I	Yes	Yes	Yes	Yes	No	No	No	Cement	Cement block	Asbestos/sla	Pentecostal/	Akan	15
1	30-34	Month and ye	Completed	9	1309	10	71	2	All woman sa	202	Ashanti Urba	Ashanti Urba	Ashanti	Urban		1	144		141	142		1	0	Selected		Ashanti	Urban				Secondary	3	Public tap/s	On premises	Ventilated I	Yes	Yes	Yes	Yes	No	No	No	Cement	Cement	Asbestos/sla	Islam	Mole-Dagbani	9
1	20-24	Month and ye	Completed	7	1309	12	69	2	All woman sa	203	Greater Accr	Greater Accr	Greater Accr	Urban		1	55		51	52			0	Not selected		Greater Accr	Urban				Secondary	2	Piped to yar	On premises	Flush to pit	Yes	No	No	No	No	No	No	Cement	Cement	Metal	Pentecostal/	Akan	8
1	25-29	Month and ye	Completed	7	1309	12	69	2	All woman sa	203	Greater Accr	Greater Accr	Greater Accr	Urban		1	54		51	52		1	0	Selected		Greater Accr	Urban				Secondary	4	Sachet water	5	Ventilated I	Yes	Yes	Yes	Yes	No	No	No	Woolen carpe	Cement	Metal	Pentecostal/	Akan	13
1	20-24	Month and ye	Completed	6	1309	9	72	2	All woman sa	204	Upper West R	Upper West R	Upper West	Rural		1	244		241	242		3	0	Not selected		Upper West	Rural				No education		Tube well or	25	Pit latrine	No	Yes	No	No	Yes	Yes	No	Cement	Other	Metal	Islam	Mole-Dagbani	0
2	20-24	Month and ye	Completed	6	1309	9	72	2	All woman sa	204	Upper West R	Upper West R	Upper West	Rural		1	244		241	242		3	0	Not selected		Upper West	Rural				No education		Tube well or	25	Pit latrine	No	Yes	No	No	Yes	Yes	No	Cement	Other	Metal	Islam	Mole-Dagbani	0
2	30-34	Month and ye	Completed	6	1309	9	72	2	All woman sa	204	Upper West R	Upper West R	Upper West	Rural		1	244		241	242		3	0	Not selected		Upper West	Rural				No education		Unprotected	25	Pit latrine	No	No	No	No	Yes	No	No	Earth, sand	Other	Metal	Pentecostal/	Mole-Dagbani	0
1	35-39	Month and ye	Completed	5	1309	9	72	2	All woman sa	204	Upper West R	Upper West R	Upper West	Rural		1	245		241	242		1	0	Selected		Upper West	Rural				No education		River/dam/la	35	No facility/	No	Yes	No	No	No	No	No	Dung	Other	Metal	Catholic	Mole-Dagbani	0
1	35-39	Year and age	Completed	6	1309	9	72	2	All woman sa	204	Upper West R	Upper West R	Upper West	Rural		1	244		241	242		1	0	Selected		Upper West	Rural				No education		Tube well or	48	No facility/	No	No	No	No	Yes	No	No	Dung	Bricks	Metal	Traditional/	Mole-Dagbani	0
1	35-39	Month and ye	Completed	5	1309	9	72	2	All woman sa	204	Upper West R	Upper West R	Upper West	Rural		1	244		241	242		1	0	Not selected		Upper West	Rural				No education		Unprotected	20	No facility/	No	Yes	No	No	No	Yes	No	Dung	Other	Metal	Pentecostal/	Mole-Dagbani	0
2	35-39	Month and ye	Completed	5	1309	9	72	2	All woman sa	204	Upper West R	Upper West R	Upper West	Rural		1	244		241	242		1	0	Not selected		Upper West	Rural				No education		Unprotected	20	No facility/	No	Yes	No	No	No	Yes	No	Dung	Other	Metal	Pentecostal/	Mole-Dagbani	0
1	25-29	Month and ye	Completed	15	1309	12	69	2	All woman sa	205	Eastern Urba	Eastern Urba	Eastern	Urban		1	115		111	112		Husband not	0	Not selected		Eastern	Urban				Primary	6	River/dam/la	15	Pit latrine	Yes	No	No	No	No	No	No	Parquet, pol	Cement block	Asbestos/sla	Pentecostal/	Ga/Dangme	6
1	40-44	Year and age	Completed	6	1309	9	72	2	All woman sa	206	Upper East R	Upper East R	Upper East	Rural		1	234		231	232		1	0	Not selected		Upper East	Rural				No education		Tube well or	22	No facility/	No	No	No	No	No	No	No	Cement	Dirt	Metal	Traditional/	Mole-Dagbani	0
1	25-29	Month and ye	Completed	6	1309	9	72	2	All woman sa	206	Upper East R	Upper East R	Upper East	Rural		1	235		231	232		1	0	Not selected		Upper East	Rural				No education		Tube well or	20	No facility/	No	Yes	No	No	Yes	No	No	Cement	Dirt	Metal	Other Christ	Mole-Dagbani	0
1	45-49	Year and age	Completed	7	1309	9	72	2	All woman sa	206	Upper East R	Upper East R	Upper East	Rural		1	235		231	232		1	0	Not selected		Upper East	Rural				Primary	4	Tube well or	40	No facility/	No	Yes	No	No	Yes	No	No	Cement	Dirt	Metal	Other Christ	Mole-Dagbani	4
1	35-39	Month and ye	Completed	28	1309	10	71	2	All woman sa	207	Eastern Urba	Eastern Urba	Eastern	Urban		1	114		111	112		1	0	Not selected		Eastern	Urban				Secondary	4	Protected we	10	Ventilated I	Yes	Yes	Yes	No	No	No	Yes	Cement	Cement	Asbestos/sla	Pentecostal/	Akan	13
1	30-34	Month and ye	Completed	27	1309	10	71	2	All woman sa	207	Eastern Urba	Eastern Urba	Eastern	Urban		1	114		111	112		1	0	Selected		Eastern	Urban				Secondary	3	Sachet water	0	Ventilated I	Yes	Yes	Yes	No	No	No	No	Cement	Cement	Asbestos/sla	Pentecostal/	Akan	9
1	35-39	Month and ye	Completed	16	1309	11	70	2	All woman sa	209	Brong Ahafo	Brong Ahafo	Brong Ahafo	Urban		1	184		181	182		1	0	Not selected		Brong Ahafo	Urban				Secondary	3	Piped to yar	On premises	Ventilated I	Yes	Yes	Yes	Yes	Yes	No	No	Woolen carpe	Cement	Asbestos/sla	Presbyterian	Akan	9
1	30-34	Month and ye	Completed	10	1309	9	72	2	All woman sa	210	Eastern Rura	Eastern Rura	Eastern	Rural		1	125		121	122		1	0	Not selected		Eastern	Rural				Secondary	3	Public tap/s	35	Ventilated I	Yes	Yes	Yes	No	No	No	No	Cement	Cement block	Metal	Methodist	Akan	9
2	30-34	Month and ye	Completed	10	1309	9	72	2	All woman sa	210	Eastern Rura	Eastern Rura	Eastern	Rural		1	125		121	122		1	0	Not selected		Eastern	Rural				Secondary	3	Public tap/s	35	Ventilated I	Yes	Yes	Yes	No	No	No	No	Cement	Cement block	Metal	Methodist	Akan	9
1	15-19	Month and ye	Completed	13	1309	11	70	2	All woman sa	211	Volta Rural	Volta Rural	Volta	Rural		1	105		101	102			0	Selected		Volta	Rural				Primary	6	Tube well or	10	Pit latrine	Yes	No	No	No	No	No	No	Cement	Cement	Roofing shin	Presbyterian	Ewe	6
1	25-29	Year and age	Completed	17	1309	12	69	2	All woman sa	213	Northern Urb	Northern Urb	Northern	Urban		2	214		211	212		1	0	Selected		Northern	Urban				Secondary	2	Piped to yar	On premises	Ventilated I	Yes	Yes	Yes	Yes	No	Yes	No	Cement	Cement	Metal	Islam	Mole-Dagbani	8
1	35-39	Month and ye	Completed	15	1309	12	69	2	All woman sa	213	Northern Urb	Northern Urb	Northern	Urban		1	214		211	212		1	0	Selected		Northern	Urban				Secondary	6	Public tap/s	10	Ventilated I	Yes	No	Yes	Yes	No	No	No	Cement	Cement	Metal	Pentecostal/	Grusi	15
1	25-29	Year and age	Completed	16	1309	12	69	2	All woman sa	213	Northern Urb	Northern Urb	Northern	Urban		1	214		211	212		1	0	Selected		Northern	Urban				Secondary	3	Piped to yar	On premises	No facility/	Yes	Yes	Yes	No	Yes	Yes	No	Cement	Cement	Metal	Islam	Mole-Dagbani	9
1	45-49	Month and ye	Completed	16	1309	12	69	2	All woman sa	213	Northern Urb	Northern Urb	Northern	Urban		1	215		211	212		2	0	Not selected		Northern	Urban				No education		Public tap/s	20	Ventilated I	Yes	Yes	Yes	Yes	Yes	Yes	No	Cement	Cement	Asbestos/sla	Islam	Mole-Dagbani	0
1	35-39	Month and ye	Completed	17	1309	12	69	2	All woman sa	213	Northern Urb	Northern Urb	Northern	Urban		1	215		211	212		1	0	Selected		Northern	Urban				No education		Piped to yar	On premises	No facility/	Yes	Yes	Yes	No	No	Yes	No	Cement	Cement	Metal	Islam	Mole-Dagbani	0
1	20-24	Month and ye	Completed	7	1309	11	70	2	All woman sa	214	Upper East R	Upper East R	Upper East	Rural		1	224		221	222		1	0	Selected		Upper East	Rural				Primary	6	Tube well or	20	No facility/	No	No	No	No	Yes	No	No	Dung	Dirt	Thatch / pal	Other Christ	Grusi	6
1	15-19	Month and ye	Completed	8	1309	11	70	2	All woman sa	214	Upper East R	Upper East R	Upper East	Rural		3	224		221	222		3	0	Not selected		Upper East	Rural				Secondary	3	Tube well or	15	No facility/	No	No	No	No	No	No	No	Cement	Stone with m	Ceramic tile	Catholic	Mole-Dagbani	9
1	15-19	Month and ye	Completed	8	1309	11	70	2	All woman sa	214	Upper East R	Upper East R	Upper East	Rural		1	225		221	222		1	0	Selected		Upper East	Rural				Primary	6	Tube well or	20	No facility/	No	No	No	No	Yes	No	No	Dung	Dirt	Thatch / pal	Pentecostal/	Grusi	6
1	45-49	Month and ye	Completed	23	1309	12	69	2	All woman sa	215	Central Rura	Central Rura	Central	Rural		2	44		41	42		1	0	Selected		Central	Rural				No education		Public tap/s	20	Pit latrine	No	Yes	Yes	No	No	No	No	Cement	Stone with m	Asbestos/sla	Pentecostal/	Ewe	0
1	40-44	Month and ye	Completed	22	1309	12	69	2	All woman sa	215	Central Rura	Central Rura	Central	Rural		1	44		41	42		1	0	Not selected		Central	Rural				Secondary	3	Public tap/s	20	Pit latrine	No	Yes	Yes	No	Yes	Yes	No	Cement	Cement	Asbestos/sla	Pentecostal/	Akan	9
1	20-24	Month and ye	Completed	30	1309	11	70	2	All woman sa	216	Volta Rural	Volta Rural	Volta	Rural		1	105		101	102		Husband not	0	Selected		Volta	Rural				Secondary	1	River/dam/la	15	Pit latrine	No	Yes	No	No	Yes	No	No	Earth, sand	Stone with m	Asbestos/sla	Presbyterian	Ewe	7
2	35-39	Year and age	Completed	22	1309	10	71	2	All woman sa	217	Volta Urban	Volta Urban	Volta	Urban		1	84		81	82		1	0	Selected		Volta	Urban				Primary	2	Unprotected	8	Ventilated I	Yes	No	No	No	No	No	No	Cement	Cement	Asbestos/sla	Pentecostal/	Ewe	2
2	20-24	Month and ye	Completed	22	1309	10	71	2	All woman sa	217	Volta Urban	Volta Urban	Volta	Urban		1	84		81	82		Husband not	0	Not selected		Volta	Urban				Primary	5	Sachet water	0	Ventilated I	No	No	Yes	No	No	No	No	Cement	Cement	Asbestos/sla	Pentecostal/	Ga/Dangme	5
1	30-34	Month and ye	Completed	19	1309	10	71	2	All woman sa	218	Western Urba	Western Urba	Western	Urban		1	25		21	22		1	0	Selected		Western	Urban				Secondary	3	Tube well or	On premises	Flush to sep	Yes	Yes	Yes	Yes	No	No	No	Ceramic/marb	Cement	Roofing shin	Methodist	Akan	9
1	30-34	Month and ye	Completed	1	1309	11	70	2	All woman sa	219	Upper West R	Upper West R	Upper West	Rural		1	244		241	242		1	0	Not selected		Upper West	Rural				No education		Tube well or	120	No facility/	No	No	No	No	Yes	No	No	Dung	Cement	Roofing shin	Catholic	Mole-Dagbani	0
1	15-19	Month and ye	Completed	11	1309	10	71	2	All woman sa	220	Brong Ahafo	Brong Ahafo	Brong Ahafo	Rural		1	164		161	162		1	0	Selected		Brong Ahafo	Rural				Primary	5	Public tap/s	8	Pit latrine	Yes	No	Yes	No	Yes	Yes	No	Cement	Cement	Metal	Pentecostal/	Akan	5
2	15-19	Month and ye	Completed	11	1309	10	71	2	All woman sa	220	Brong Ahafo	Brong Ahafo	Brong Ahafo	Rural		1	164		161	162		Husband not	0	Selected		Brong Ahafo	Rural				Secondary	1	Tube well or	8	Pit latrine	Yes	Yes	No	No	No	No	No	Cement	Cement	Metal	Methodist	Akan	7
1	20-24	Month and ye	Completed	2	1309	9	72	2	All woman sa	222	Upper West R	Upper West R	Upper West	Rural		1	254		251	252		1	0	Not selected		Upper West	Rural				Primary	5	Tube well or	120	No facility/	No	No	No	No	Yes	No	No	Cement	Dirt	Asbestos/sla	Catholic	Mole-Dagbani	5
1	20-24	Month and ye	Completed	1	1309	9	72	2	All woman sa	222	Upper West R	Upper West R	Upper West	Rural		1	255		251	252		1	0	Selected		Upper West	Rural				Secondary	3	Tube well or	40	Ventilated I	No	Yes	No	No	Yes	No	No	Cement	Stone with l	Asbestos/sla	Catholic	Mole-Dagbani	9
1	35-39	Month and ye	Completed	2	1309	10	71	2	All woman sa	223	Northern Rur	Northern Rur	Northern	Rural		1	215		211	212		1	0	Selected		Northern	Rural				No education		Tube well or	20	No facility/	Yes	Yes	No	No	Yes	No	No	Cement	Dirt	Metal	Islam	Mole-Dagbani	0
1	30-34	Month and ye	Completed	4	1309	10	71	2	All woman sa	223	Northern Rur	Northern Rur	Northern	Rural		1	215		211	212		1	0	Not selected		Northern	Rural				No education		Tube well or	20	No facility/	Yes	Yes	No	No	Yes	No	No	Cement	Stone with m	Metal	Islam	Mole-Dagbani	0
1	35-39	Month and ye	Completed	4	1309	10	71	2	All woman sa	223	Northern Rur	Northern Rur	Northern	Rural		2	215		211	212		1	0	Selected		Northern	Rural				No education		Tube well or	20	No facility/	Yes	Yes	Yes	No	Yes	No	No	Cement	Dirt	Metal	Islam	Mole-Dagbani	0
1	35-39	Month and ye	Completed	31	1309	11	70	2	All woman sa	223	Northern Rur	Northern Rur	Northern	Rural		1	215		211	212		1	0	Not selected		Northern	Rural				No education		Tube well or	20	No facility/	Yes	Yes	No	No	Yes	No	No	Cement	Stone with m	Thatch / pal	Islam	Mole-Dagbani	0
1	30-34	Month and ye	Completed	3	1309	10	71	2	All woman sa	223	Northern Rur	Northern Rur	Northern	Rural		1	214		211	212		1	0	Selected		Northern	Rural				No education		Tube well or	20	No facility/	Yes	Yes	Yes	No	Yes	No	No	Linoleum/rub	Dirt	Thatch / pal	Islam	Mole-Dagbani	0
1	30-34	Month and ye	Completed	31	1309	11	70	2	All woman sa	223	Northern Rur	Northern Rur	Northern	Rural		1	215		211	212		1	0	Not selected		Northern	Rural				No education		Tube well or	30	No facility/	Yes	Yes	Yes	No	Yes	No	No	Cement	Stone with m	Metal	Islam	Mole-Dagbani	0
1	30-34	Month and ye	Completed	4	1309	10	71	2	All woman sa	223	Northern Rur	Northern Rur	Northern	Rural		1	214		211	212		1	0	Selected		Northern	Rural				No education		Tube well or	25	No facility/	Yes	No	Yes	No	Yes	No	No	Cement	Dirt	Thatch / pal	Islam	Mole-Dagbani	0
1	35-39	Month and ye	Completed	2	1309	10	71	2	All woman sa	223	Northern Rur	Northern Rur	Northern	Rural		1	215		211	212		1	0	Selected		Northern	Rural				No education		Tube well or	30	No facility/	Yes	Yes	Yes	No	Yes	Yes	No	Cement	Cement	Metal	Islam	Mole-Dagbani	0
1	30-34	Month and ye	Completed	1	1309	10	71	2	All woman sa	223	Northern Rur	Northern Rur	Northern	Rural		1	214		211	212		1	0	Selected		Northern	Rural				No education		Tube well or	30	No facility/	Yes	Yes	Yes	No	Yes	No	No	Cement	Cement	Metal	Islam	Mole-Dagbani	0
1	35-39	Month and ye	Completed	3	1309	10	71	2	All woman sa	223	Northern Rur	Northern Rur	Northern	Rural		1	215		211	212		1	0	Not selected		Northern	Rural				No education		Tube well or	20	No facility/	Yes	Yes	Yes	No	Yes	No	No	Cement	Dirt	Metal	Islam	Mole-Dagbani	0
1	30-34	Month and ye	Completed	29	1309	11	70	2	All woman sa	224	Eastern Rura	Eastern Rura	Eastern	Rural		1	125		121	122		1	0	Not selected		Eastern	Rural				No education		Unprotected	60	Ventilated I	Yes	No	No	No	No	No	No	Cement	Cement	Asbestos/sla	Pentecostal/	Grusi	0
2	30-34	Month and ye	Completed	30	1309	11	70	2	All woman sa	224	Eastern Rura	Eastern Rura	Eastern	Rural		1	124		121	122		1	0	Selected		Eastern	Rural				Secondary	3	Sachet water	15	Pit latrine	Yes	Yes	No	No	No	No	No	Cement	Bamboo with	Thatch / pal	Pentecostal/	Akan	9
1	20-24	Month and ye	Completed	30	1309	11	70	2	All woman sa	224	Eastern Rura	Eastern Rura	Eastern	Rural		1	125		121	122		1	0	Not selected		Eastern	Rural				Secondary	2	River/dam/la	40	Pit latrine	Yes	Yes	Yes	No	Yes	No	No	Cement	Dirt	Asbestos/sla	Pentecostal/	Akan	8
2	20-24	Month and ye	Completed	30	1309	11	70	2	All woman sa	224	Eastern Rura	Eastern Rura	Eastern	Rural		1	125		121	122		1	0	Not selected		Eastern	Rural				Secondary	2	River/dam/la	40	Pit latrine	Yes	Yes	Yes	No	Yes	No	No	Cement	Dirt	Asbestos/sla	Pentecostal/	Akan	8
1	35-39	Month and ye	Completed	31	1309	11	70	2	All woman sa	224	Eastern Rura	Eastern Rura	Eastern	Rural		1	125		121	122		1	0	Not selected		Eastern	Rural				No education		Tube well or	10	Ventilated I	Yes	Yes	Yes	No	No	No	No	Cement	Cement block	Asbestos/sla	Presbyterian	Akan	0
1	40-44	Year and age	Completed	31	1309	11	70	2	All woman sa	224	Eastern Rura	Eastern Rura	Eastern	Rural		1	125		121	122		1	0	Selected		Eastern	Rural				No education		Tube well or	3	Ventilated I	Yes	Yes	No	No	No	No	No	Earth, sand	Stone with m	Palm / bambo	Methodist	Akan	0
1	35-39	Month and ye	Completed	28	1309	12	69	2	All woman sa	225	Upper East R	Upper East R	Upper East	Rural		1	224		221	222			0	Selected		Upper East	Rural				No education		Tube well or	25	No facility/	No	Yes	No	No	No	No	No	Cement	Cement	Metal	Catholic	Mole-Dagbani	0
1	20-24	Month and ye	Completed	1	1309	11	70	2	All woman sa	226	Central Urba	Central Urba	Central	Urban		1	34		31	32		1	0	Not selected		Central	Urban				Secondary	7	Sachet water	0	Pit latrine	Yes	No	Yes	Yes	No	Yes	No	Woolen carpe	Cement	Asbestos/sla	Islam	Mole-Dagbani	16
1	20-24	Year and age	Completed	11	1309	10	71	2	All woman sa	227	Upper East R	Upper East R	Upper East	Rural		1	235		231	232		1	0	Not selected		Upper East	Rural				Primary	3	Tube well or	5	Ventilated I	No	Yes	No	No	Yes	Yes	No	Cement	Dirt	Asbestos/sla	Anglican	Mole-Dagbani	3
1	30-34	Year and age	Completed	11	1309	10	71	2	All woman sa	227	Upper East R	Upper East R	Upper East	Rural		1	235		231	232			0	Not selected		Upper East	Rural				Primary	4	Tube well or	10	No facility/	No	No	No	No	No	No	No	Earth, sand	Dirt	Thatch / pal	Traditional/	Mole-Dagbani	4
2	30-34	Year and age	Completed	11	1309	10	71	2	All woman sa	227	Upper East R	Upper East R	Upper East	Rural		1	235		231	232			0	Not selected		Upper East	Rural				Primary	4	Tube well or	10	No facility/	No	No	No	No	No	No	No	Earth, sand	Dirt	Thatch / pal	Traditional/	Mole-Dagbani	4
1	20-24	Month and ye	Completed	28	1309	10	71	2	All woman sa	228	Greater Accr	Greater Accr	Greater Accr	Rural		1	63		61	62			0	Not selected		Greater Accr	Rural				Secondary	1	Sachet water	0	No facility/	Yes	Yes	Yes	No	No	No	No	Cement	Cement	Asbestos/sla	Pentecostal/	Ga/Dangme	7
1	20-24	Year and age	Completed	29	1309	10	71	2	All woman sa	228	Greater Accr	Greater Accr	Greater Accr	Rural		1	64		61	62			0	Not selected		Greater Accr	Rural				Secondary	3	Public tap/s	30	No facility/	Yes	Yes	Yes	No	No	No	No	Cement	Cement block	Asbestos/sla	Pentecostal/	Ga/Dangme	9
2	35-39	Month and ye	Completed	4	1309	11	70	2	All woman sa	229	Ashanti Rura	Ashanti Rura	Ashanti	Rural		1	165		161	162		1	0	Selected		Ashanti	Rural				Secondary	3	Tube well or	10	Ventilated I	Yes	Yes	Yes	No	No	No	No	Cement	Cement	Metal	Pentecostal/	Akan	9
1	45-49	Year and age	Completed	4	1309	11	70	2	All woman sa	229	Ashanti Rura	Ashanti Rura	Ashanti	Rural		1	165		161	162		1	0	Not selected		Ashanti	Rural				No education		Tube well or	30	Ventilated I	Yes	Yes	No	No	No	No	No	Woolen carpe	Cement	Metal	Pentecostal/	Akan	0
1	30-34	Year and age	Completed	24	1309	11	70	2	All woman sa	230	Upper East U	Upper East U	Upper East	Urban		1	235		231	232		1	0	Not selected		Upper East	Urban				No education		Piped to yar	On premises	No facility/	Yes	Yes	Yes	Yes	Yes	No	No	Cement	Cement block	Asbestos/sla	Islam	Mole-Dagbani	0
1	30-34	Year and age	Completed	25	1309	11	70	2	All woman sa	230	Upper East U	Upper East U	Upper East	Urban		1	234		231	232		1	0	Selected		Upper East	Urban				Secondary	3	Tube well or	15	Pit latrine	Yes	No	No	No	Yes	Yes	No	Cement	Dirt	Asbestos/sla	Pentecostal/	Mole-Dagbani	9
1	25-29	Month and ye	Completed	11	1309	11	70	2	All woman sa	232	Volta Rural	Volta Rural	Volta	Rural		1	84		81	82		1	0	Not selected		Volta	Rural				Secondary	3	Tube well or	50	Ventilated I	Yes	No	Yes	No	No	No	No	Cement	Dirt	Thatch / pal	Other Christ	Ewe	9
1	30-34	Month and ye	Completed	3	1309	11	70	2	All woman sa	233	Eastern Rura	Eastern Rura	Eastern	Rural		1	115		111	112		1	0	Not selected		Eastern	Rural				No education		River/dam/la	45	Pit latrine	Yes	No	Yes	No	No	No	No	Cement	Bamboo with	Asbestos/sla	Pentecostal/	Ewe	0
1	30-34	Month and ye	Completed	28	1309	12	69	2	All woman sa	233	Eastern Rura	Eastern Rura	Eastern	Rural		1	115		111	112		Husband not	0	Not selected		Eastern	Rural				No education		Public tap/s	90	Flush to pit	Yes	No	No	No	No	No	No	Cement	Cement block	Asbestos/sla	Pentecostal/	Akan	0
1	30-34	Year and age	Completed	27	1309	12	69	2	All woman sa	233	Eastern Rura	Eastern Rura	Eastern	Rural		1	114		111	112		1	0	Not selected		Eastern	Rural				No education		Tube well or	20	Pit latrine	Yes	No	Yes	Yes	No	No	No	Cement	Cement	Asbestos/sla	No religion	Ewe	0
1	25-29	Month and ye	Completed	15	1309	10	71	2	All woman sa	235	Upper East R	Upper East R	Upper East	Rural		1	235		231	232		1	0	Not selected		Upper East	Rural				No education		Tube well or	10	No facility/	No	Yes	No	No	Yes	Yes	No	Cement	Dirt	Asbestos/sla	Islam	Mole-Dagbani	0
1	15-19	Year and age	Completed	17	1309	10	71	2	All woman sa	235	Upper East R	Upper East R	Upper East	Rural		3	235		231	232		1	0	Not selected		Upper East	Rural				Primary	1	Tube well or	15	No facility/	No	Yes	No	No	No	No	No	Cement	Dirt	Asbestos/sla	Pentecostal/	Mole-Dagbani	1
1	25-29	Month and ye	Completed	5	1309	10	71	2	All woman sa	237	Western Rura	Western Rura	Western	Rural		1	34		31	32		1	0	Not selected		Western	Rural				Secondary	3	Protected we	10	Pit latrine	No	No	Yes	No	No	No	No	Cement	Cement	Asbestos/sla	Catholic	Akan	9
1	35-39	Month and ye	Completed	4	1309	10	71	2	All woman sa	237	Western Rura	Western Rura	Western	Rural		1	34		31	32			0	Selected		Western	Rural				Secondary	3	Protected we	60	Pit latrine	Yes	Yes	No	No	No	No	No	Cement	Stone with m	Asbestos/sla	Pentecostal/	Akan	9
1	35-39	Month and ye	Completed	14	1309	10	71	2	All woman sa	238	Ashanti Urba	Ashanti Urba	Ashanti	Urban		1	154		151	152		1	0	Selected		Ashanti	Urban				Secondary	3	Protected we	10	Ventilated I	Yes	Yes	Yes	Yes	No	No	Yes	Linoleum/rub	Cement block	Asbestos/sla	Islam	Mole-Dagbani	9
2	35-39	Month and ye	Completed	14	1309	10	71	2	All woman sa	238	Ashanti Urba	Ashanti Urba	Ashanti	Urban		1	154		151	152		1	0	Selected		Ashanti	Urban				Secondary	3	Protected we	10	Ventilated I	Yes	Yes	Yes	Yes	No	No	Yes	Linoleum/rub	Cement block	Asbestos/sla	Islam	Mole-Dagbani	9
1	30-34	Month and ye	Completed	18	1309	10	71	2	All woman sa	238	Ashanti Urba	Ashanti Urba	Ashanti	Urban		1	155		151	152		1	0	Selected		Ashanti	Urban				Secondary	1	Sachet water	2	Ventilated I	Yes	Yes	Yes	Yes	Yes	No	Yes	Cement	Cement block	Asbestos/sla	Other Christ	Akan	7
1	20-24	Month and ye	Completed	30	1309	11	70	2	All woman sa	239	Western Rura	Western Rura	Western	Rural		1	35		31	32		1	0	Selected		Western	Rural				Secondary	3	River/dam/la	15	Flush to sep	Yes	Yes	Yes	No	No	No	No	Cement	Dirt	Metal	Other Christ	Akan	9
1	25-29	Year and age	Completed	30	1309	11	70	2	All woman sa	239	Western Rura	Western Rura	Western	Rural		1	35		31	32		1	0	Selected		Western	Rural				Primary	6	Sachet water	10	Ventilated I	Yes	Yes	Yes	No	No	No	No	Cement	Cement	Asbestos/sla	Pentecostal/	Akan	6
1	20-24	Year and age	Completed	31	1309	11	70	2	All woman sa	239	Western Rura	Western Rura	Western	Rural		1	34		31	32		1	0	Selected		Western	Rural				Primary	6	Public tap/s	60	Ventilated I	Yes	Yes	Yes	Yes	No	No	No	Linoleum/rub	Cement	Asbestos/sla	Methodist	Akan	6
2	20-24	Year and age	Completed	31	1309	11	70	2	All woman sa	239	Western Rura	Western Rura	Western	Rural		1	34		31	32		1	0	Selected		Western	Rural				Primary	6	Public tap/s	60	Ventilated I	Yes	Yes	Yes	Yes	No	No	No	Linoleum/rub	Cement	Asbestos/sla	Methodist	Akan	6
1	30-34	Year and age	Completed	15	1309	10	71	2	All woman sa	240	Western Urba	Western Urba	Western	Urban		3	25		21	22		1	0	Selected		Western	Urban				Secondary	3	Public tap/s	5	Pit latrine	Yes	Yes	Yes	No	No	No	No	Linoleum/rub	Cement	Asbestos/sla	Pentecostal/	Akan	9
1	20-24	Month and ye	Completed	15	1309	12	69	2	All woman sa	241	Brong Ahafo	Brong Ahafo	Brong Ahafo	Urban		2	194		191	192		1	0	Not selected		Brong Ahafo	Urban				Primary	No years com	Public tap/s	5	Pit latrine	Yes	No	Yes	Yes	Yes	No	No	Cement	Cement	Asbestos/sla	Pentecostal/	Gurma	0
1	30-34	Month and ye	Completed	16	1309	10	71	2	All woman sa	242	Eastern Urba	Eastern Urba	Eastern	Urban		1	114		111	112		1	0	Not selected		Eastern	Urban				Primary	5	Public tap/s	25	Ventilated I	Yes	No	No	Yes	No	No	No	Cement	Cement	Metal	Methodist	Akan	5
1	25-29	Month and ye	Completed	18	1309	10	71	2	All woman sa	242	Eastern Urba	Eastern Urba	Eastern	Urban		1	115		111	112		1	0	Not selected		Eastern	Urban				Secondary	3	Public tap/s	25	Pit latrine	No	Yes	No	No	No	No	No	Wood planks	Cement block	Metal	Pentecostal/	Mole-Dagbani	9
1	25-29	Month and ye	Completed	13	1309	12	69	2	All woman sa	243	Greater Accr	Greater Accr	Greater Accr	Urban		1	64		61	62			0	Selected		Greater Accr	Urban				Secondary	1	Sachet water	0	Ventilated I	Yes	No	No	No	No	No	No	Cement	Cement	Asbestos/sla	Islam	Akan	7
1	40-44	Month and ye	Completed	15	1309	12	69	2	All woman sa	243	Greater Accr	Greater Accr	Greater Accr	Urban		1	64		61	62			0	Selected		Greater Accr	Urban				Secondary	4	Sachet water	0	Pit latrine	Yes	No	Yes	Yes	No	No	No	Cement	Cement	Asbestos/sla	Islam	Mole-Dagbani	13
1	25-29	Month and ye	Completed	15	1309	12	69	2	All woman sa	243	Greater Accr	Greater Accr	Greater Accr	Urban		1	64		61	62		1	0	Not selected		Greater Accr	Urban				No education		Sachet water	0	Pit latrine	Yes	No	Yes	No	No	No	No	Cement	Cement	Asbestos/sla	Islam	Mole-Dagbani	0
2	20-24	Month and ye	Completed	14	1309	12	69	2	All woman sa	243	Greater Accr	Greater Accr	Greater Accr	Urban		1	64		61	62		1	0	Not selected		Greater Accr	Urban				Secondary	No years com	Sachet water	0	Ventilated I	Yes	Yes	No	No	No	No	No	Cement	Cement	Asbestos/sla	No religion	Akan	6
1	30-34	Month and ye	Completed	10	1309	12	69	2	All woman sa	245	Western Urba	Western Urba	Western	Urban		1	24		21	22		1	0	Not selected		Western	Urban				Secondary	No years com	Public tap/s	2	Flush to pip	Yes	No	Yes	No	No	No	Yes	Cement	Cement	Asbestos/sla	Pentecostal/	Akan	6
1	30-34	Month and ye	Completed	13	1309	12	69	2	All woman sa	245	Western Urba	Western Urba	Western	Urban		1	25		21	22		1	0	Selected		Western	Urban				Primary	5	Public tap/s	5	Pit latrine	Yes	Yes	Yes	No	No	No	No	Cement	Cement	Asbestos/sla	Pentecostal/	Akan	5
2	30-34	Month and ye	Completed	13	1309	12	69	2	All woman sa	245	Western Urba	Western Urba	Western	Urban		1	25		21	22		1	0	Selected		Western	Urban				Primary	5	Public tap/s	5	Pit latrine	Yes	Yes	Yes	No	No	No	No	Cement	Cement	Asbestos/sla	Pentecostal/	Akan	5
1	15-19	Month and ye	Completed	12	1309	12	69	2	All woman sa	245	Western Urba	Western Urba	Western	Urban		1	25		21	22			0	Selected		Western	Urban				Secondary	3	Sachet water	0	Ventilated I	Yes	Yes	Yes	No	No	Yes	Yes	Cement	Cement	Asbestos/sla	Islam	Mole-Dagbani	9
1	35-39	Month and ye	Completed	11	1309	12	69	2	All woman sa	245	Western Urba	Western Urba	Western	Urban		1	24		21	22		1	0	Selected		Western	Urban				Primary	5	Piped into d	On premises	Ventilated I	Yes	Yes	Yes	Yes	No	No	No	Cement	Cement	Asbestos/sla	Islam	Mole-Dagbani	5
1	25-29	Month and ye	Completed	11	1309	12	69	2	All woman sa	245	Western Urba	Western Urba	Western	Urban		1	24		21	22			0	Selected		Western	Urban				Primary	2	Piped into d	On premises	Ventilated I	Yes	No	No	No	No	No	No	Cement	Cement	Asbestos/sla	Islam	Other	2
1	35-39	Year and age	Completed	10	1309	11	70	2	All woman sa	246	Upper West R	Upper West R	Upper West	Rural		1	244		241	242		1	0	Selected		Upper West	Rural				No education		Tube well or	10	No facility/	Yes	Yes	Yes	No	No	No	No	Cement	Cement	Roofing shin	Islam	Mole-Dagbani	0
1	40-44	Year and age	Completed	10	1309	11	70	2	All woman sa	246	Upper West R	Upper West R	Upper West	Rural		1	244		241	242		1	0	Selected		Upper West	Rural				No education		Tube well or	10	No facility/	Yes	Yes	Yes	No	No	No	No	Cement	Cement	Roofing shin	Islam	Mole-Dagbani	0
1	15-19	Year and age	Completed	14	1309	12	69	2	All woman sa	247	Eastern Rura	Eastern Rura	Eastern	Rural		1	124		121	122			0	Not selected		Eastern	Rural				Primary	6	River/dam/la	20	Pit latrine	No	No	No	No	No	No	No	Earth, sand	Stone with m	Asbestos/sla	Pentecostal/	Ga/Dangme	6
1	35-39	Month and ye	Completed	3	1309	12	69	2	All woman sa	248	Central Rura	Central Rura	Central	Rural		1	35		31	32			0	Selected		Central	Rural				Secondary	3	Public tap/s	5	Flush to sep	Yes	No	Yes	No	No	No	No	Cement	Cement	Metal	Islam	Akan	9
2	35-39	Month and ye	Completed	1	1309	12	69	2	All woman sa	248	Central Rura	Central Rura	Central	Rural		1	34		31	32		1	0	Not selected		Central	Rural				Primary	2	Public tap/s	5	Flush to pit	Yes	Yes	Yes	No	No	No	No	Woolen carpe	Cement	Metal	Pentecostal/	Akan	2
3	35-39	Month and ye	Completed	1	1309	12	69	2	All woman sa	248	Central Rura	Central Rura	Central	Rural		1	34		31	32		1	0	Not selected		Central	Rural				Primary	2	Public tap/s	5	Flush to pit	Yes	Yes	Yes	No	No	No	No	Woolen carpe	Cement	Metal	Pentecostal/	Akan	2
1	40-44	Month and ye	Completed	2	1309	12	69	2	All woman sa	248	Central Rura	Central Rura	Central	Rural		1	34		31	32		1	0	Selected		Central	Rural				No education		Public tap/s	5	No facility/	Yes	No	No	No	No	No	No	Cement	Cement	Metal	Methodist	Akan	0
1	20-24	Month and ye	Completed	4	1309	10	71	2	All woman sa	249	Volta Urban	Volta Urban	Volta	Urban		1	95		91	92		1	0	Selected		Volta	Urban				Secondary	2	Public tap/s	8	Ventilated I	Yes	No	No	No	No	No	No	Cement	Cement	Asbestos/sla	Catholic	Ewe	8
1	30-34	Month and ye	Completed	10	1309	12	69	2	All woman sa	250	Greater Accr	Greater Accr	Greater Accr	Urban		1	75		71	72		1	0	Selected		Greater Accr	Urban				No education		Public tap/s	6	Flush to sep	Yes	Yes	Yes	Yes	No	No	No	Cement	Cement	Asbestos/sla	Pentecostal/	Ewe	0
1	35-39	Month and ye	Completed	8	1309	12	69	2	All woman sa	250	Greater Accr	Greater Accr	Greater Accr	Urban		1	75		71	72		Husband not	0	Not selected		Greater Accr	Urban				Secondary	2	Sachet water	2	Flush to sep	Yes	Yes	Yes	No	Yes	Yes	No	Cement	Cement	Asbestos/sla	Pentecostal/	Ewe	8
1	45-49	Year and age	Completed	30	1309	10	71	2	All woman sa	251	Eastern Urba	Eastern Urba	Eastern	Urban		1	125		121	122		1	0	Selected		Eastern	Urban				No education		Public tap/s	3	Pit latrine	Yes	Yes	No	No	No	No	No	Cement	Cement	Asbestos/sla	Islam	Mole-Dagbani	0
1	20-24	Month and ye	Completed	1	1309	9	72	2	All woman sa	251	Eastern Urba	Eastern Urba	Eastern	Urban		1	125		121	122			0	Not selected		Eastern	Urban				Secondary	3	Public tap/s	5	Ventilated I	Yes	Yes	Yes	No	Yes	No	No	Linoleum/rub	Cement	Asbestos/sla	Methodist	Akan	9
1	30-34	Month and ye	Completed	12	1309	11	70	2	All woman sa	253	Ashanti Rura	Ashanti Rura	Ashanti	Rural		1	154		151	152		1	0	Not selected		Ashanti	Rural				No education		Protected we	15	Pit latrine	Yes	Yes	No	No	No	No	No	Cement	Cement block	Asbestos/sla	Pentecostal/	Mole-Dagbani	0
1	35-39	Month and ye	Completed	12	1309	11	70	2	All woman sa	253	Ashanti Rura	Ashanti Rura	Ashanti	Rural		1	155		151	152			0	Selected		Ashanti	Rural				Secondary	3	Protected sp	15	Pit latrine	No	No	No	No	No	No	No	Cement	Cement block	Asbestos/sla	Pentecostal/	Akan	9
1	45-49	Month and ye	Completed	12	1309	11	70	2	All woman sa	253	Ashanti Rura	Ashanti Rura	Ashanti	Rural		1	154		151	152		1	0	Selected		Ashanti	Rural				Secondary	4	Sachet water	0	Flush to pip	Yes	Yes	Yes	Yes	No	No	No	Cement	Cement block	Asbestos/sla	Presbyterian	Akan	10
1	30-34	Month and ye	Completed	10	1309	11	70	2	All woman sa	253	Ashanti Rura	Ashanti Rura	Ashanti	Rural		1	155		151	152		1	0	Not selected		Ashanti	Rural				No education		Protected we	10	Pit latrine	Yes	Yes	Yes	No	No	No	No	Earth, sand	Cement block	Asbestos/sla	Pentecostal/	Ewe	0
1	35-39	Month and ye	Completed	1	1309	12	69	2	All woman sa	254	Central Urba	Central Urba	Central	Urban		1	25		21	22			0	Not selected		Central	Urban				Primary	2	Piped to yar	On premises	Ventilated I	No	No	No	No	No	No	No	Cement	Cement	Asbestos/sla	Pentecostal/	Akan	2
1	35-39	Month and ye	Completed	12	1309	10	71	2	All woman sa	255	Northern Rur	Northern Rur	Northern	Rural		1	204		201	202		1	0	Not selected		Northern	Rural				No education		River/dam/la	30	No facility/	Yes	No	No	No	Yes	No	No	Cement	Uncovered ad	Thatch / pal	Traditional/	Gurma	0
1	35-39	Month and ye	Completed	13	1309	10	71	2	All woman sa	255	Northern Rur	Northern Rur	Northern	Rural		1	204		201	202		1	0	Not selected		Northern	Rural				Secondary	4	Tube well or	20	No facility/	Yes	Yes	Yes	No	Yes	Yes	No	Cement	Covered adob	Asbestos/sla	Islam	Mole-Dagbani	10
1	30-34	Month and ye	Completed	14	1309	10	71	2	All woman sa	255	Northern Rur	Northern Rur	Northern	Rural		1	204		201	202		1	0	Not selected		Northern	Rural				Primary	2	River/dam/la	Don't know	No facility/	Yes	No	No	No	Yes	No	No	Cement	Uncovered ad	Asbestos/sla	Traditional/	Gurma	2
1	25-29	Month and ye	Completed	7	1309	9	72	2	All woman sa	256	Ashanti Rura	Ashanti Rura	Ashanti	Rural		2	135		131	132		1	0	Selected		Ashanti	Rural				Secondary	8	Protected we	15	Ventilated I	Yes	Yes	Yes	Yes	Yes	No	No	Linoleum/rub	Cement	Metal	Other Christ	Akan	17
1	30-34	Month and ye	Completed	8	1309	9	72	2	All woman sa	256	Ashanti Rura	Ashanti Rura	Ashanti	Rural		3	134		131	132		1	0	Selected		Ashanti	Rural				Secondary	1	Sachet water	10	Ventilated I	Yes	Yes	Yes	No	No	No	No	Linoleum/rub	Cement block	Metal	Pentecostal/	Akan	7
1	25-29	Month and ye	Completed	7	1309	9	72	2	All woman sa	256	Ashanti Rura	Ashanti Rura	Ashanti	Rural		2	134		131	132		1	0	Not selected		Ashanti	Rural				Secondary	3	Sachet water	5	Flush to sep	Yes	Yes	Yes	Yes	No	No	No	Ceramic/marb	Cement block	Metal	Pentecostal/	Akan	9
1	35-39	Month and ye	Completed	7	1309	9	72	2	All woman sa	256	Ashanti Rura	Ashanti Rura	Ashanti	Rural		1	134		131	132		2	0	Not selected		Ashanti	Rural				Secondary	3	Tube well or	20	Pit latrine	Yes	No	No	No	No	No	No	Linoleum/rub	Cement block	Metal	Other Christ	Mole-Dagbani	9
1	25-29	Year and age	Completed	2	1309	11	70	2	All woman sa	258	Upper East U	Upper East U	Upper East	Urban		1	235		231	232		Husband not	0	Not selected		Upper East	Urban				No education		Unprotected	On premises	No facility/	No	Yes	No	No	Yes	No	No	Cement	Stone with m	Asbestos/sla	Islam	Mole-Dagbani	0
1	35-39	Year and age	Completed	3	1309	11	70	2	All woman sa	258	Upper East U	Upper East U	Upper East	Urban		2	234		231	232			0	Not selected		Upper East	Urban				No education		Tube well or	10	No facility/	No	Yes	No	No	No	No	No	Cement	Dirt	Asbestos/sla	Islam	Mande	0
1	20-24	Month and ye	Completed	19	1309	12	69	2	All woman sa	259	Central Rura	Central Rura	Central	Rural		1	44		41	42		Husband not	0	Selected		Central	Rural				Secondary	2	Tube well or	5	Ventilated I	Yes	Yes	Yes	No	No	No	No	Cement	Cement	Asbestos/sla	Presbyterian	Akan	8
1	25-29	Month and ye	Completed	18	1309	12	69	2	All woman sa	259	Central Rura	Central Rura	Central	Rural		1	44		41	42			0	Not selected		Central	Rural				Secondary	3	Sachet water	0	Ventilated I	No	Yes	Yes	No	No	No	No	Woolen carpe	Cement	Asbestos/sla	Pentecostal/	Akan	9
1	25-29	Month and ye	Completed	13	1309	10	71	2	All woman sa	262	Upper West U	Upper West U	Upper West	Urban		1	254		251	252		1	0	Selected		Upper West	Urban				Primary	5	Piped to yar	On premises	Ventilated I	Yes	Yes	Yes	No	Yes	No	No	Cement	Cement	Asbestos/sla	Pentecostal/	Mole-Dagbani	5
1	25-29	Month and ye	Completed	14	1309	10	71	2	All woman sa	262	Upper West U	Upper West U	Upper West	Urban		1	255		251	252		Husband not	0	Selected		Upper West	Urban				Higher	2	Piped to yar	On premises	Ventilated I	Yes	No	No	Yes	No	No	No	Cement	Cement block	Asbestos/sla	Methodist	Akan	14
1	25-29	Month and ye	Completed	9	1309	12	69	2	All woman sa	263	Northern Urb	Northern Urb	Northern	Urban		1	214		211	212		Husband not	0	Selected		Northern	Urban				Secondary	6	Piped to yar	On premises	Flush to pip	Yes	No	Yes	No	Yes	No	No	Ceramic/marb	Cement	Asbestos/sla	Islam	Mole-Dagbani	15
2	20-24	Month and ye	Completed	24	1309	11	70	2	All woman sa	264	Ashanti Rura	Ashanti Rura	Ashanti	Rural		1	165		161	162		1	0	Selected		Ashanti	Rural				Secondary	2	Unprotected	10	No facility/	Yes	Yes	Yes	No	No	No	No	Cement	Cement	Metal	Islam	Gurma	8
1	35-39	Year and age	Completed	24	1309	11	70	2	All woman sa	264	Ashanti Rura	Ashanti Rura	Ashanti	Rural		1	165		161	162		1	0	Selected		Ashanti	Rural				No education		Protected we	12	Ventilated I	No	Yes	No	No	Yes	No	No	Cement	Cement	Metal	Islam	Mande	0
1	35-39	Month and ye	Completed	24	1309	11	70	2	All woman sa	264	Ashanti Rura	Ashanti Rura	Ashanti	Rural		1	164		161	162		1	0	Selected		Ashanti	Rural				No education		Public tap/s	15	Pit latrine	Yes	Yes	Yes	No	Yes	Yes	No	Cement	Cement	Metal	Pentecostal/	Grusi	0
1	25-29	Month and ye	Completed	24	1309	11	70	2	All woman sa	264	Ashanti Rura	Ashanti Rura	Ashanti	Rural		1	164		161	162		1	0	Selected		Ashanti	Rural				Secondary	3	Public tap/s	15	Pit latrine	No	Yes	No	No	Yes	No	No	Cement	Cement	Metal	Pentecostal/	Gurma	9
1	20-24	Month and ye	Completed	23	1309	12	69	2	All woman sa	266	Ashanti Rura	Ashanti Rura	Ashanti	Rural		1	154		151	152		1	0	Selected		Ashanti	Rural				Secondary	1	Tube well or	10	Pit latrine	Yes	Yes	Yes	Yes	No	No	No	Cement	Cement block	Asbestos/sla	Pentecostal/	Akan	7
1	35-39	Year and age	Completed	22	1309	12	69	2	All woman sa	266	Ashanti Rura	Ashanti Rura	Ashanti	Rural		1	154		151	152		1	0	Selected		Ashanti	Rural				No education		Tube well or	8	Pit latrine	Yes	No	Yes	No	No	No	No	Cement	Stone with m	Asbestos/sla	Other Christ	Akan	0
1	35-39	Month and ye	Completed	23	1309	12	69	2	All woman sa	266	Ashanti Rura	Ashanti Rura	Ashanti	Rural		1	154		151	152		1	0	Not selected		Ashanti	Rural				Primary	4	Tube well or	15	Pit latrine	Yes	No	Yes	No	No	No	Yes	Cement	Cement block	Asbestos/sla	Pentecostal/	Akan	4
1	25-29	Month and ye	Completed	22	1309	12	69	2	All woman sa	266	Ashanti Rura	Ashanti Rura	Ashanti	Rural		1	154		151	152		1	0	Selected		Ashanti	Rural				Secondary	3	Tube well or	15	Pit latrine	Yes	Yes	Yes	Yes	No	No	No	Cement	Cement block	Asbestos/sla	Pentecostal/	Akan	9
2	25-29	Month and ye	Completed	22	1309	12	69	2	All woman sa	266	Ashanti Rura	Ashanti Rura	Ashanti	Rural		1	154		151	152		1	0	Selected		Ashanti	Rural				Secondary	3	Tube well or	15	Pit latrine	Yes	Yes	Yes	Yes	No	No	No	Cement	Cement block	Asbestos/sla	Pentecostal/	Akan	9
1	30-34	Month and ye	Completed	21	1309	12	69	2	All woman sa	267	Eastern Urba	Eastern Urba	Eastern	Urban		1	125		121	122		1	0	Not selected		Eastern	Urban				Secondary	3	Sachet water	30	Ventilated I	Yes	No	Yes	No	No	No	No	Woolen carpe	Cement block	Asbestos/sla	Presbyterian	Akan	9
1	25-29	Month and ye	Completed	20	1309	12	69	2	All woman sa	267	Eastern Urba	Eastern Urba	Eastern	Urban		1	125		121	122			0	Selected		Eastern	Urban				Secondary	3	Protected we	3	Ventilated I	Yes	Yes	Yes	No	No	No	No	Woolen carpe	Cement block	Asbestos/sla	Pentecostal/	Akan	9
1	40-44	Month and ye	Completed	20	1309	11	70	2	All woman sa	269	Greater Accr	Greater Accr	Greater Accr	Urban		1	64		61	62		1	0	Selected		Greater Accr	Urban				Secondary	3	Sachet water	0	Flush to pip	Yes	Yes	Yes	Yes	Yes	No	Yes	Ceramic/marb	Cement	Cement	Pentecostal/	Akan	9
2	25-29	Month and ye	Completed	27	1309	12	69	2	All woman sa	270	Western Rura	Western Rura	Western	Rural		1	34		31	32		1	0	Not selected		Western	Rural				No education		Tube well or	25	Pit latrine	Yes	Yes	Yes	No	No	No	No	Cement	Dirt	Thatch / pal	Pentecostal/	Akan	0
2	25-29	Year and age	Completed	27	1309	12	69	2	All woman sa	270	Western Rura	Western Rura	Western	Rural		1	34		31	32		1	0	Selected		Western	Rural				No education		Tube well or	45	Pit latrine	Yes	No	No	No	No	No	No	Earth, sand	Dirt	Thatch / pal	Pentecostal/	Other	0
1	25-29	Month and ye	Completed	25	1309	12	69	2	All woman sa	270	Western Rura	Western Rura	Western	Rural		1	34		31	32			0	Selected		Western	Rural				No education		Tube well or	9	Ventilated I	Yes	No	No	No	No	No	No	Linoleum/rub	Bamboo with	Palm / bambo	Pentecostal/	Akan	0
1	30-34	Month and ye	Completed	25	1309	12	69	2	All woman sa	270	Western Rura	Western Rura	Western	Rural		1	34		31	32		1	0	Not selected		Western	Rural				Primary	2	Tube well or	15	Ventilated I	Yes	No	No	No	No	No	No	Cement	Bamboo with	Asbestos/sla	Catholic	Mole-Dagbani	2
1	25-29	Month and ye	Completed	25	1309	12	69	2	All woman sa	270	Western Rura	Western Rura	Western	Rural		1	34		31	32			0	Selected		Western	Rural				Secondary	6	Not a dejure	Not a dejure	Not a dejure	Not a dejure	Not a dejure	Not a dejure	Not a dejure	Not a dejure	Not a dejure	Not a dejure	Not a dejure	Not a dejure	Not a dejure	Pentecostal/	Akan	15
1	25-29	Month and ye	Completed	6	1309	11	70	2	All woman sa	271	Greater Accr	Greater Accr	Greater Accr	Urban		1	74		71	72		1	0	Selected		Greater Accr	Urban				Secondary	6	Sachet water	0	Flush to sep	Yes	Yes	Yes	Yes	No	No	Yes	Woolen carpe	Cement	Cement	Other Christ	Akan	15
1	25-29	Month and ye	Completed	4	1309	9	72	2	All woman sa	272	Northern Rur	Northern Rur	Northern	Rural		1	214		211	212			0	Selected		Northern	Rural				Secondary	6	Piped to yar	On premises	Ventilated I	Yes	No	No	No	No	No	No	Cement	Cement	Metal	Islam	Mole-Dagbani	15
1	25-29	Month and ye	Completed	6	1309	9	72	2	All woman sa	272	Northern Rur	Northern Rur	Northern	Rural		1	215		211	212		1	0	Not selected		Northern	Rural				No education		Public tap/s	20	Ventilated I	Yes	Yes	Yes	No	No	Yes	No	Cement	Cement	Metal	Islam	Mole-Dagbani	0
1	30-34	Month and ye	Completed	4	1309	9	72	2	All woman sa	272	Northern Rur	Northern Rur	Northern	Rural		1	214		211	212		1	0	Selected		Northern	Rural				Secondary	6	Public tap/s	30	Ventilated I	Yes	Yes	Yes	Yes	No	Yes	No	Linoleum/rub	Cement	Metal	Islam	Mole-Dagbani	15
1	35-39	Month and ye	Completed	6	1309	9	72	2	All woman sa	272	Northern Rur	Northern Rur	Northern	Rural		1	214		211	212		1	0	Selected		Northern	Rural				No education		Public tap/s	25	Ventilated I	Yes	Yes	No	No	Yes	Yes	No	Cement	Cement	Metal	Islam	Mole-Dagbani	0
2	30-34	Month and ye	Completed	3	1309	9	72	2	All woman sa	272	Northern Rur	Northern Rur	Northern	Rural		1	214		211	212		1	0	Not selected		Northern	Rural				Secondary	6	Piped to yar	On premises	Ventilated I	Yes	Yes	Yes	No	No	Yes	No	Linoleum/rub	Cement	Metal	Islam	Mole-Dagbani	15
1	40-44	Year and age	Completed	25	1309	11	70	2	All woman sa	273	Western Rura	Western Rura	Western	Rural		1	34		31	32		2	0	Not selected		Western	Rural				No education		River/dam/la	35	No facility/	Yes	No	No	No	Yes	No	No	Cement	Stone with m	Asbestos/sla	Other Christ	Akan	0
2	40-44	Year and age	Completed	25	1309	11	70	2	All woman sa	273	Western Rura	Western Rura	Western	Rural		1	34		31	32		2	0	Not selected		Western	Rural				No education		River/dam/la	35	No facility/	Yes	No	No	No	Yes	No	No	Cement	Stone with m	Asbestos/sla	Other Christ	Akan	0
1	30-34	Month and ye	Completed	30	1309	10	71	2	All woman sa	275	Northern Rur	Northern Rur	Northern	Rural		1	204		201	202			0	Selected		Northern	Rural				No education		River/dam/la	45	No facility/	No	No	No	No	No	No	No	Cement	Stone with m	Thatch / pal	Pentecostal/	Gurma	0
1	25-29	Month and ye	Completed	1	1309	9	72	2	All woman sa	275	Northern Rur	Northern Rur	Northern	Rural		1	205		201	202		1	0	Not selected		Northern	Rural				No education		River/dam/la	40	No facility/	No	No	No	No	No	No	No	Cement	Covered adob	Thatch / pal	Pentecostal/	Gurma	0
1	45-49	Month and ye	Completed	1	1309	9	72	2	All woman sa	275	Northern Rur	Northern Rur	Northern	Rural		1	204		201	202		1	0	Selected		Northern	Rural				No education		River/dam/la	25	No facility/	No	No	No	No	No	No	No	Cement	Uncovered ad	Asbestos/sla	Pentecostal/	Gurma	0
1	20-24	Month and ye	Completed	29	1309	10	71	2	All woman sa	275	Northern Rur	Northern Rur	Northern	Rural		1	205		201	202		1	0	Selected		Northern	Rural				No education		Unprotected	10	No facility/	No	Yes	No	No	Yes	Yes	No	Cement	Covered adob	Asbestos/sla	No religion	Gurma	0
1	25-29	Month and ye	Completed	2	1309	12	69	2	All woman sa	277	Central Urba	Central Urba	Central	Urban		1	44		41	42		1	0	Not selected		Central	Urban				Higher	3	Sachet water	0	Ventilated I	Yes	No	Yes	No	No	No	Yes	Woolen carpe	Cement	Asbestos/sla	Pentecostal/	Ewe	15
1	35-39	Month and ye	Completed	14	1309	12	69	2	All woman sa	278	Western Rura	Western Rura	Western	Rural		1	34		31	32		1	0	Selected		Western	Rural				No education		River/dam/la	15	Pit latrine	No	Yes	No	No	Yes	No	No	Earth, sand	Bamboo with	Rustic mat	No religion	Mole-Dagbani	0
1	40-44	Month and ye	Completed	14	1309	12	69	2	All woman sa	278	Western Rura	Western Rura	Western	Rural		1	34		31	32		1	0	Not selected		Western	Rural				No education		River/dam/la	10	Pit latrine	No	Yes	No	No	No	Yes	No	Earth, sand	Bamboo with	Metal	Catholic	Akan	0
2	40-44	Month and ye	Completed	14	1309	12	69	2	All woman sa	278	Western Rura	Western Rura	Western	Rural		1	34		31	32		1	0	Not selected		Western	Rural				No education		River/dam/la	10	Pit latrine	No	Yes	No	No	No	Yes	No	Earth, sand	Bamboo with	Metal	Catholic	Akan	0
1	25-29	Month and ye	Completed	12	1309	12	69	2	All woman sa	278	Western Rura	Western Rura	Western	Rural		1	35		31	32		1	0	Not selected		Western	Rural				Secondary	4	River/dam/la	60	Pit latrine	No	Yes	Yes	No	No	Yes	No	Linoleum/rub	Cement	Asbestos/sla	Pentecostal/	Akan	13
1	20-24	Year and age	Completed	31	1309	11	70	2	All woman sa	279	Upper West R	Upper West R	Upper West	Rural		1	244		241	242		1	0	Selected		Upper West	Rural				No education		Tube well or	11	Ventilated I	No	No	No	No	Yes	No	No	Cement	Bricks	Asbestos/sla	Islam	Mole-Dagbani	0
2	20-24	Year and age	Completed	31	1309	11	70	2	All woman sa	279	Upper West R	Upper West R	Upper West	Rural		1	244		241	242		1	0	Selected		Upper West	Rural				No education		Tube well or	11	Ventilated I	No	No	No	No	Yes	No	No	Cement	Bricks	Asbestos/sla	Islam	Mole-Dagbani	0
1	15-19	Month and ye	Completed	4	1309	10	71	2	All woman sa	279	Upper West R	Upper West R	Upper West	Rural		1	244		241	242		1	0	Selected		Upper West	Rural				Primary	6	Tube well or	8	No facility/	Yes	Yes	No	No	Yes	Yes	No	Cement	Cement	Asbestos/sla	Islam	Mole-Dagbani	6
1	45-49	Year and age	Completed	1	1309	10	71	2	All woman sa	279	Upper West R	Upper West R	Upper West	Rural		2	244		241	242		1	0	Selected		Upper West	Rural				No education		Tube well or	30	Ventilated I	Yes	Yes	Yes	Yes	Yes	Yes	No	Cement	Cement	Cement	Islam	Mole-Dagbani	0
1	40-44	Month and ye	Completed	1	1309	10	71	2	All woman sa	279	Upper West R	Upper West R	Upper West	Rural		1	245		241	242		1	0	Not selected		Upper West	Rural				No education		Tube well or	10	No facility/	No	No	No	No	Yes	Yes	No	Cement	Bricks	Metal	Catholic	Mole-Dagbani	0
1	30-34	Year and age	Completed	4	1309	10	71	2	All woman sa	279	Upper West R	Upper West R	Upper West	Rural		1	244		241	242		1	0	Selected		Upper West	Rural				No education		Tube well or	20	No facility/	Yes	Yes	No	No	Yes	Yes	No	Cement	Cement	Cement	Islam	Mole-Dagbani	0
2	30-34	Year and age	Completed	4	1309	10	71	2	All woman sa	279	Upper West R	Upper West R	Upper West	Rural		1	244		241	242		1	0	Selected		Upper West	Rural				No education		Tube well or	20	No facility/	Yes	Yes	No	No	Yes	Yes	No	Cement	Cement	Cement	Islam	Mole-Dagbani	0
1	25-29	Month and ye	Completed	10	1309	11	70	2	All woman sa	280	Northern Rur	Northern Rur	Northern	Rural		1	215		211	212		1	0	Selected		Northern	Rural				No education		Unprotected	10	No facility/	No	Yes	No	No	Yes	No	No	Linoleum/rub	Dirt	Metal	Islam	Mole-Dagbani	0
1	35-39	Month and ye	Completed	8	1309	11	70	2	All woman sa	280	Northern Rur	Northern Rur	Northern	Rural		1	214		211	212		1	0	Not selected		Northern	Rural				No education		Unprotected	5	No facility/	No	Yes	No	No	Yes	Yes	No	Cement	Stone with m	Asbestos/sla	Islam	Mole-Dagbani	0
1	20-24	Year and age	Completed	8	1309	11	70	2	All woman sa	280	Northern Rur	Northern Rur	Northern	Rural		1	214		211	212			0	Selected		Northern	Rural				No education		Protected we	On premises	Pit latrine	No	Yes	No	No	Yes	Yes	No	Cement	Dirt	Metal	Islam	Mole-Dagbani	0
1	20-24	Month and ye	Completed	9	1309	11	70	2	All woman sa	280	Northern Rur	Northern Rur	Northern	Rural		1	215		211	212		1	0	Selected		Northern	Rural				No education		Protected we	10	No facility/	No	Yes	No	No	Yes	Yes	No	Cement	Dirt	Metal	Islam	Mole-Dagbani	0
1	30-34	Year and age	Completed	10	1309	11	70	2	All woman sa	280	Northern Rur	Northern Rur	Northern	Rural		1	214		211	212		1	0	Selected		Northern	Rural				No education		Protected we	On premises	No facility/	No	Yes	No	No	Yes	Yes	No	Cement	Cement	Metal	Islam	Mole-Dagbani	0
1	25-29	Year and age	Completed	11	1309	11	70	2	All woman sa	280	Northern Rur	Northern Rur	Northern	Rural		1	214		211	212		1	0	Selected		Northern	Rural				No education		Unprotected	On premises	No facility/	No	Yes	No	No	Yes	No	No	Cement	Dirt	Metal	Islam	Mole-Dagbani	0
2	25-29	Year and age	Completed	11	1309	11	70	2	All woman sa	280	Northern Rur	Northern Rur	Northern	Rural		1	214		211	212		1	0	Selected		Northern	Rural				No education		Unprotected	10	No facility/	No	No	No	No	Yes	No	No	Cement	Dirt	Metal	Islam	Mole-Dagbani	0
1	15-19	Month and ye	Completed	21	1309	12	69	2	All woman sa	281	Western Rura	Western Rura	Western	Rural		1	35		31	32			0	Not selected		Western	Rural				Primary	5	River/dam/la	25	Pit latrine	No	Yes	No	No	No	No	No	Linoleum/rub	Cement	Asbestos/sla	Catholic	Akan	5
1	20-24	Month and ye	Completed	6	1309	9	72	2	All woman sa	282	Upper East U	Upper East U	Upper East	Urban		1	225		221	222		1	0	Selected		Upper East	Urban				Secondary	6	Public tap/s	15	Ventilated I	Yes	Yes	Yes	Yes	No	Yes	No	Linoleum/rub	Dirt	Metal	Catholic	Mole-Dagbani	15
1	20-24	Month and ye	Completed	19	1309	10	71	2	All woman sa	283	Volta Urban	Volta Urban	Volta	Urban		1	105		101	102			0	Selected		Volta	Urban				Secondary	1	Public tap/s	20	Ventilated I	Yes	No	No	No	Yes	No	No	Cement	Cement	Metal	Presbyterian	Ewe	7
2	35-39	Month and ye	Completed	16	1309	12	69	2	All woman sa	285	Ashanti Urba	Ashanti Urba	Ashanti	Urban		1	164		161	162		1	0	Selected		Ashanti	Urban				No education		River/dam/la	30	No facility/	Yes	No	Yes	Yes	Yes	No	No	Cement	Cement	Metal	Islam	Mole-Dagbani	0
1	25-29	Month and ye	Completed	16	1309	12	69	2	All woman sa	285	Ashanti Urba	Ashanti Urba	Ashanti	Urban		2	165		161	162		1	0	Not selected		Ashanti	Urban				Primary	1	Unprotected	10	Pit latrine	No	Yes	No	No	No	No	No	Cement	Cement	Metal	Islam	Mole-Dagbani	1
1	30-34	Month and ye	Completed	7	1309	11	70	2	All woman sa	286	Upper West R	Upper West R	Upper West	Rural		1	244		241	242		1	0	Selected		Upper West	Rural				Primary	1	Tube well or	15	Pit latrine	Yes	Yes	No	No	Yes	No	No	Woolen carpe	Cement	Asbestos/sla	Catholic	Mole-Dagbani	1
2	25-29	Month and ye	Completed	6	1309	11	70	2	All woman sa	286	Upper West R	Upper West R	Upper West	Rural		1	244		241	242		1	0	Not selected		Upper West	Rural				No education		Tube well or	8	Pit latrine	No	No	No	No	Yes	No	No	Earth, sand	Bricks	Ceramic tile	Catholic	Mole-Dagbani	0
1	20-24	Month and ye	Completed	7	1309	11	70	2	All woman sa	286	Upper West R	Upper West R	Upper West	Rural		2	244		241	242		1	0	Selected		Upper West	Rural				Primary	5	Tube well or	10	Pit latrine	No	Yes	Yes	No	Yes	No	No	Cement	Cement	Asbestos/sla	Catholic	Mole-Dagbani	5
1	35-39	Month and ye	Completed	10	1309	12	69	2	All woman sa	288	Eastern Urba	Eastern Urba	Eastern	Urban		1	135		131	132		1	0	Selected		Eastern	Urban				No education		Sachet water	0	Pit latrine	Yes	Yes	Yes	Yes	No	No	No	Cement	Cement	Asbestos/sla	Pentecostal/	Ewe	0
2	35-39	Month and ye	Completed	10	1309	12	69	2	All woman sa	288	Eastern Urba	Eastern Urba	Eastern	Urban		1	135		131	132		1	0	Selected		Eastern	Urban				No education		Sachet water	0	Pit latrine	Yes	Yes	Yes	Yes	No	No	No	Cement	Cement	Asbestos/sla	Pentecostal/	Ewe	0
1	30-34	Month and ye	Completed	9	1309	12	69	2	All woman sa	288	Eastern Urba	Eastern Urba	Eastern	Urban		1	135		131	132		1	0	Not selected		Eastern	Urban				Secondary	3	Public tap/s	10	Pit latrine	Yes	Yes	No	No	Yes	No	No	Cement	Cement	Asbestos/sla	Catholic	Ewe	9
1	20-24	Month and ye	Completed	19	1309	10	71	2	All woman sa	290	Ashanti Rura	Ashanti Rura	Ashanti	Rural		1	134		131	132		Husband not	0	Selected		Ashanti	Rural				Secondary	1	Tube well or	20	Pit latrine	Yes	No	Yes	No	No	No	No	Linoleum/rub	Cement	Metal	Other Christ	Akan	7
2	20-24	Month and ye	Completed	19	1309	10	71	2	All woman sa	290	Ashanti Rura	Ashanti Rura	Ashanti	Rural		1	134		131	132		Husband not	0	Selected		Ashanti	Rural				Secondary	1	Tube well or	20	Pit latrine	Yes	No	Yes	No	No	No	No	Linoleum/rub	Cement	Metal	Other Christ	Akan	7
1	20-24	Month and ye	Completed	19	1309	10	71	2	All woman sa	290	Ashanti Rura	Ashanti Rura	Ashanti	Rural		2	134		131	132		1	0	Not selected		Ashanti	Rural				Primary	6	Tube well or	60	Ventilated I	Yes	Yes	No	No	Yes	No	No	Linoleum/rub	Bricks	Metal	Methodist	Akan	6
1	35-39	Month and ye	Completed	19	1309	10	71	2	All woman sa	290	Ashanti Rura	Ashanti Rura	Ashanti	Rural		2	134		131	132			0	Selected		Ashanti	Rural				Primary	No years com	Tube well or	10	Ventilated I	No	No	No	No	No	No	No	Cement	Bricks	Metal	Other Christ	Akan	0
1	15-19	Month and ye	Completed	20	1309	10	71	2	All woman sa	290	Ashanti Rura	Ashanti Rura	Ashanti	Rural		1	134		131	132			0	Selected		Ashanti	Rural				Primary	3	Tube well or	15	Pit latrine	No	No	No	No	No	No	No	Cement	Dirt	Metal	Pentecostal/	Akan	3
1	25-29	Year and age	Completed	17	1309	10	71	2	All woman sa	290	Ashanti Rura	Ashanti Rura	Ashanti	Rural		1	134		131	132		1	0	Not selected		Ashanti	Rural				Primary	4	Tube well or	15	Ventilated I	Yes	Yes	Yes	No	Yes	No	No	Cement	Bricks	Palm / bambo	Pentecostal/	Akan	4
1	40-44	Month and ye	Completed	19	1309	10	71	2	All woman sa	290	Ashanti Rura	Ashanti Rura	Ashanti	Rural		2	135		131	132			0	Not selected		Ashanti	Rural				Secondary	2	Tube well or	60	Pit latrine	Yes	No	No	No	No	No	No	Cement	Cement	Metal	Catholic	Akan	8
1	30-34	Month and ye	Completed	14	1309	10	71	2	All woman sa	293	Western Rura	Western Rura	Western	Rural		1	14		11	12		Husband not	0	Selected		Western	Rural				No education		Public tap/s	22	Pit latrine	Yes	No	Yes	No	No	No	No	Linoleum/rub	Cement	Palm / bambo	Other Christ	Akan	0
2	30-34	Month and ye	Completed	14	1309	10	71	2	All woman sa	293	Western Rura	Western Rura	Western	Rural		1	14		11	12		Husband not	0	Selected		Western	Rural				No education		Public tap/s	22	Pit latrine	Yes	No	Yes	No	No	No	No	Linoleum/rub	Cement	Palm / bambo	Other Christ	Akan	0
1	25-29	Month and ye	Completed	12	1309	10	71	2	All woman sa	293	Western Rura	Western Rura	Western	Rural		1	14		11	12		1	0	Selected		Western	Rural				Primary	2	Public tap/s	10	Ventilated I	Yes	Yes	Yes	Yes	Yes	No	No	Woolen carpe	Cement	Metal	Catholic	Akan	2
1	20-24	Month and ye	Completed	14	1309	10	71	2	All woman sa	293	Western Rura	Western Rura	Western	Rural		1	14		11	12			0	Selected		Western	Rural				Secondary	1	Public tap/s	15	Ventilated I	Yes	No	No	No	No	No	No	Linoleum/rub	Cement	Metal	No religion	Akan	7
2	30-34	Month and ye	Completed	15	1309	10	71	2	All woman sa	293	Western Rura	Western Rura	Western	Rural		1	14		11	12		Husband not	0	Selected		Western	Rural				No education		Public tap/s	15	Pit latrine	Yes	Yes	Yes	No	No	No	No	Linoleum/rub	Cement	Palm / bambo	Other Christ	Akan	0
2	20-24	Month and ye	Completed	12	1309	10	71	2	All woman sa	293	Western Rura	Western Rura	Western	Rural		1	14		11	12			0	Selected		Western	Rural				Secondary	6	Public tap/s	10	Ventilated I	Yes	Yes	Yes	Yes	No	No	No	Linoleum/rub	Cement	Metal	No religion	Akan	15
1	25-29	Year and age	Completed	12	1309	10	71	2	All woman sa	293	Western Rura	Western Rura	Western	Rural		1	14		11	12		Husband not	0	Selected		Western	Rural				Primary	3	Public tap/s	14	Ventilated I	Yes	No	Yes	No	No	No	No	Cement	Cement	Metal	Pentecostal/	Akan	3
1	25-29	Month and ye	Completed	15	1309	11	70	2	All woman sa	294	Eastern Rura	Eastern Rura	Eastern	Rural		1	135		131	132			0	Not selected		Eastern	Rural				Secondary	3	Tube well or	13	Pit latrine	Yes	No	No	No	No	No	No	Linoleum/rub	Stone with m	Asbestos/sla	Pentecostal/	Akan	9
1	20-24	Month and ye	Completed	15	1309	11	70	2	All woman sa	294	Eastern Rura	Eastern Rura	Eastern	Rural		2	134		131	132		2	0	Selected		Eastern	Rural				Primary	4	Tube well or	10	Ventilated I	Yes	No	No	No	No	No	No	Cement	Bricks	Asbestos/sla	Other Christ	Akan	4
1	15-19	Month and ye	Completed	12	1309	12	69	2	All woman sa	297	Volta Rural	Volta Rural	Volta	Rural		2	105		101	102			0	Not selected		Volta	Rural				Primary	6	Tube well or	10	No facility/	No	No	No	No	No	Yes	No	Cement	Cement	Roofing shin	Anglican	Gurma	6
1	40-44	Month and ye	Completed	12	1309	12	69	2	All woman sa	297	Volta Rural	Volta Rural	Volta	Rural		2	105		101	102		1	0	Not selected		Volta	Rural				No education		Tube well or	20	No facility/	No	Yes	No	No	No	Yes	No	Cement	Cement	Roofing shin	Pentecostal/	Other	0
1	25-29	Month and ye	Completed	10	1309	12	69	2	All woman sa	297	Volta Rural	Volta Rural	Volta	Rural		1	104		101	102		1	0	Selected		Volta	Rural				No education		Piped to yar	On premises	No facility/	No	Yes	No	No	Yes	No	No	Cement	Stone with m	Roofing shin	Pentecostal/	Gurma	0
2	25-29	Month and ye	Completed	25	1309	10	71	2	All woman sa	298	Northern Urb	Northern Urb	Northern	Urban		1	205		201	202		1	0	Selected		Northern	Urban				No education		Tube well or	60	Ventilated I	Yes	Yes	Yes	No	Yes	Yes	No	Woolen carpe	Cement block	Asbestos/sla	Islam	Mole-Dagbani	0
1	25-29	Month and ye	Completed	26	1309	12	69	2	All woman sa	299	Northern Urb	Northern Urb	Northern	Urban		1	204		201	202		1	0	Not selected		Northern	Urban				No education		Public tap/s	15	Ventilated I	Yes	No	Yes	No	No	Yes	No	Cement	Stone with m	Asbestos/sla	Islam	Mole-Dagbani	0
2	40-44	Month and ye	Completed	1	1309	11	70	2	All woman sa	299	Northern Urb	Northern Urb	Northern	Urban		2	205		201	202		1	0	Not selected		Northern	Urban				No education		Public tap/s	30	No facility/	No	Yes	No	No	Yes	Yes	No	Cement	Covered adob	Metal	Islam	Mole-Dagbani	0
1	35-39	Month and ye	Completed	26	1309	12	69	2	All woman sa	299	Northern Urb	Northern Urb	Northern	Urban		1	204		201	202		1	0	Selected		Northern	Urban				No education		Public tap/s	10	No facility/	Yes	Yes	Yes	No	Yes	No	No	Cement	Stone with m	Asbestos/sla	Islam	Mole-Dagbani	0
1	20-24	Month and ye	Completed	3	1309	12	69	2	All woman sa	301	Central Rura	Central Rura	Central	Rural		1	115		111	112		1	0	Selected		Central	Rural				Primary	5	Unprotected	18	Pit latrine	Yes	No	Yes	No	No	No	No	Cement	Cement	Asbestos/sla	Other Christ	Akan	5
2	20-24	Month and ye	Completed	3	1309	12	69	2	All woman sa	301	Central Rura	Central Rura	Central	Rural		1	115		111	112		1	0	Selected		Central	Rural				Primary	5	Unprotected	18	Pit latrine	Yes	No	Yes	No	No	No	No	Cement	Cement	Asbestos/sla	Other Christ	Akan	5
1	30-34	Month and ye	Completed	3	1309	12	69	2	All woman sa	301	Central Rura	Central Rura	Central	Rural		1	115		111	112		Husband not	0	Not selected		Central	Rural				Primary	4	Public tap/s	30	No facility/	Yes	Yes	Yes	No	No	No	No	Earth, sand	Stone with m	Asbestos/sla	No religion	Akan	4
2	25-29	Month and ye	Completed	2	1309	12	69	2	All woman sa	301	Central Rura	Central Rura	Central	Rural		1	115		111	112			0	Not selected		Central	Rural				No education		Public tap/s	10	Pit latrine	No	No	No	No	No	No	No	Earth, sand	Stone with m	Asbestos/sla	Pentecostal/	Akan	0
1	15-19	Month and ye	Completed	3	1309	12	69	2	All woman sa	301	Central Rura	Central Rura	Central	Rural		1	114		111	112		Husband not	0	Selected		Central	Rural				Secondary	2	Public tap/s	8	Ventilated I	No	Yes	No	No	No	No	No	Cement	Cement	Asbestos/sla	Pentecostal/	Akan	8
1	20-24	Month and ye	Completed	13	1309	11	70	2	All woman sa	302	Western Rura	Western Rura	Western	Rural		1	34		31	32			0	Selected		Western	Rural				No education		River/dam/la	30	Ventilated I	No	Yes	No	No	Yes	No	No	Cement	Bamboo with	Asbestos/sla	Methodist	Akan	0
2	20-24	Month and ye	Completed	13	1309	11	70	2	All woman sa	302	Western Rura	Western Rura	Western	Rural		1	34		31	32			0	Selected		Western	Rural				No education		River/dam/la	30	Ventilated I	No	Yes	No	No	Yes	No	No	Cement	Bamboo with	Asbestos/sla	Methodist	Akan	0
1	45-49	Year and age	Completed	15	1309	11	70	2	All woman sa	302	Western Rura	Western Rura	Western	Rural		1	35		31	32		1	0	Selected		Western	Rural				No education		Protected we	On premises	Pit latrine	No	Yes	Yes	Yes	No	Yes	No	Cement	Stone with m	Asbestos/sla	Methodist	Akan	0
1	25-29	Month and ye	Completed	15	1309	11	70	2	All woman sa	302	Western Rura	Western Rura	Western	Rural		1	34		31	32			0	Not selected		Western	Rural				Primary	6	Protected we	15	Ventilated I	No	Yes	Yes	No	Yes	Yes	No	Linoleum/rub	Cement	Asbestos/sla	Islam	Mole-Dagbani	6
1	20-24	Month and ye	Completed	16	1309	10	71	2	All woman sa	303	Upper East U	Upper East U	Upper East	Urban		3	224		221	222		1	0	Not selected		Upper East	Urban				Secondary	6	Public tap/s	10	No facility/	Yes	No	Yes	No	No	No	No	Cement	Stone with m	Metal	Catholic	Mole-Dagbani	15
1	30-34	Month and ye	Completed	26	1309	11	70	2	All woman sa	304	Ashanti Urba	Ashanti Urba	Ashanti	Urban		1	145		141	142		1	0	Not selected		Ashanti	Urban				Secondary	3	Protected we	On premises	Pit latrine	No	Yes	No	No	No	No	No	Linoleum/rub	Cement	Asbestos/sla	Other Christ	Akan	9
1	20-24	Month and ye	Completed	3	1309	12	69	2	All woman sa	305	Central Urba	Central Urba	Central	Urban		1	225		221	222		1	0	Selected		Central	Urban				Primary	6	Protected we	5	Ventilated I	Yes	No	Yes	No	No	No	No	Cement	Cement	Metal	Catholic	Akan	6
1	30-34	Month and ye	Completed	18	1309	12	69	2	All woman sa	306	Ashanti Urba	Ashanti Urba	Ashanti	Urban		1	145		141	142		1	0	Not selected		Ashanti	Urban				Secondary	3	Piped into d	On premises	Flush to som	Yes	No	Yes	No	No	No	No	Cement	Cement	Cement	Islam	Grusi	9
1	25-29	Month and ye	Completed	13	1309	10	71	2	All woman sa	307	Central Rura	Central Rura	Central	Rural		2	44		41	42		1	0	Selected		Central	Rural				Secondary	1	Protected we	6	Pit latrine	Yes	Yes	Yes	Yes	Yes	No	No	Cement	Cement block	Asbestos/sla	Presbyterian	Akan	7
1	40-44	Month and ye	Completed	11	1309	10	71	2	All woman sa	307	Central Rura	Central Rura	Central	Rural		1	44		41	42			0	Not selected		Central	Rural				Primary	6	Public tap/s	10	No facility/	Yes	No	No	Yes	No	No	No	Cement	Cement	Asbestos/sla	No religion	Akan	6
1	15-19	Month and ye	Completed	11	1309	10	71	2	All woman sa	307	Central Rura	Central Rura	Central	Rural		1	44		41	42			0	Not selected		Central	Rural				Secondary	3	Tube well or	10	Pit latrine	Yes	Yes	Yes	Yes	Yes	No	No	Woolen carpe	Cement block	Asbestos/sla	Pentecostal/	Akan	9
1	30-34	Month and ye	Completed	1	1309	9	72	2	All woman sa	308	Central Rura	Central Rura	Central	Rural		1	55		51	52		1	0	Selected		Central	Rural				Primary	6	Public tap/s	25	Ventilated I	Yes	Yes	Yes	Yes	No	No	No	Cement	Cement	Asbestos/sla	Pentecostal/	Akan	6
1	25-29	Month and ye	Completed	2	1309	9	72	2	All woman sa	308	Central Rura	Central Rura	Central	Rural		1	54		51	52		1	0	Selected		Central	Rural				No education		Public tap/s	15	No facility/	No	No	No	No	No	No	No	Woolen carpe	Cement	Asbestos/sla	Pentecostal/	Akan	0
1	25-29	Month and ye	Completed	2	1309	9	72	2	All woman sa	308	Central Rura	Central Rura	Central	Rural		1	55		51	52		Husband not	0	Not selected		Central	Rural				Primary	3	Public tap/s	20	Ventilated I	Yes	Yes	No	No	No	No	No	Cement	Cement	Metal	Methodist	Akan	3
2	25-29	Month and ye	Completed	30	1309	10	71	2	All woman sa	308	Central Rura	Central Rura	Central	Rural		1	55		51	52			0	Selected		Central	Rural				No education		Public tap/s	20	Pit latrine	Yes	No	No	Yes	No	No	No	Cement	Cement	Asbestos/sla	Pentecostal/	Akan	0
1	30-34	Month and ye	Completed	2	1309	9	72	2	All woman sa	308	Central Rura	Central Rura	Central	Rural		1	55		51	52			0	Not selected		Central	Rural				No education		Public tap/s	20	Ventilated I	Yes	No	Yes	No	No	No	No	Cement	Cement	Metal	Pentecostal/	Akan	0
1	30-34	Month and ye	Completed	27	1309	10	71	2	All woman sa	309	Northern Urb	Northern Urb	Northern	Urban		1	214		211	212		1	0	Selected		Northern	Urban				No education		Public tap/s	25	Ventilated I	Yes	Yes	Yes	No	Yes	Yes	No	Linoleum/rub	Cement	Metal	Islam	Mole-Dagbani	0
2	25-29	Month and ye	Completed	25	1309	10	71	2	All woman sa	309	Northern Urb	Northern Urb	Northern	Urban		1	215		211	212		1	0	Not selected		Northern	Urban				No education		Piped to yar	On premises	Ventilated I	Yes	No	Yes	No	No	No	No	Cement	Cement	Metal	Islam	Mole-Dagbani	0
1	40-44	Month and ye	Completed	26	1309	10	71	2	All woman sa	309	Northern Urb	Northern Urb	Northern	Urban		1	214		211	212		1	0	Not selected		Northern	Urban				No education		Public tap/s	20	Ventilated I	Yes	Yes	No	No	Yes	No	No	Cement	Dirt	Metal	Islam	Mole-Dagbani	0
2	25-29	Month and ye	Completed	25	1309	10	71	2	All woman sa	309	Northern Urb	Northern Urb	Northern	Urban		1	214		211	212		1	0	Not selected		Northern	Urban				No education		Public tap/s	15	Ventilated I	Yes	Yes	Yes	No	Yes	Yes	No	Cement	Stone with m	Metal	Islam	Mole-Dagbani	0
1	15-19	Month and ye	Completed	8	1309	11	70	2	All woman sa	310	Upper West R	Upper West R	Upper West	Rural		1	255		251	252		1	0	Selected		Upper West	Rural				No education		Public tap/s	5	Ventilated I	No	Yes	No	No	Yes	No	No	Cement	Cement	Asbestos/sla	Islam	Grusi	0
1	15-19	Month and ye	Completed	8	1309	11	70	2	All woman sa	310	Upper West R	Upper West R	Upper West	Rural		1	255		251	252		1	0	Selected		Upper West	Rural				Primary	3	Public tap/s	5	Ventilated I	No	No	No	No	Yes	No	No	Earth, sand	Stone with m	Thatch / pal	Islam	Grusi	3
2	15-19	Month and ye	Completed	8	1309	11	70	2	All woman sa	310	Upper West R	Upper West R	Upper West	Rural		1	255		251	252		1	0	Selected		Upper West	Rural				Primary	3	Public tap/s	5	Ventilated I	No	No	No	No	Yes	No	No	Earth, sand	Stone with m	Thatch / pal	Islam	Grusi	3
1	30-34	Month and ye	Completed	28	1309	12	69	2	All woman sa	312	Upper East R	Upper East R	Upper East	Rural		1	235		231	232		1	0	Not selected		Upper East	Rural				No education		Tube well or	Don't know	No facility/	No	No	No	No	No	No	No	Earth, sand	Bricks	Thatch / pal	Other Christ	Mole-Dagbani	0
1	35-39	Year and age	Completed	28	1309	12	69	2	All woman sa	312	Upper East R	Upper East R	Upper East	Rural		1	235		231	232		1	0	Not selected		Upper East	Rural				No education		Protected we	15	No facility/	No	No	No	No	No	No	No	Cement	Bricks	Asbestos/sla	Pentecostal/	Mole-Dagbani	0
1	20-24	Month and ye	Completed	27	1309	12	69	2	All woman sa	312	Upper East R	Upper East R	Upper East	Rural		1	235		231	232		3	0	Not selected		Upper East	Rural				Secondary	3	Tube well or	10	No facility/	No	No	No	No	Yes	No	No	Cement	Dirt	Asbestos/sla	Pentecostal/	Mole-Dagbani	9
1	35-39	Month and ye	Completed	11	1309	10	71	2	All woman sa	313	Volta Urban	Volta Urban	Volta	Urban		1	104		101	102		1	0	Not selected		Volta	Urban				No education		Tube well or	12	No facility/	Yes	Yes	No	No	No	No	No	Cement	Stone with m	Asbestos/sla	Islam	Mole-Dagbani	0
1	40-44	Month and ye	Completed	16	1309	10	71	2	All woman sa	314	Upper West R	Upper West R	Upper West	Rural		1	194		191	192		1	0	Selected		Upper West	Rural				No education		Tube well or	15	No facility/	Yes	No	Yes	No	No	Yes	No	Cement	Dirt	Roofing shin	Islam	Mole-Dagbani	0
1	40-44	Month and ye	Completed	14	1309	10	71	2	All woman sa	314	Upper West R	Upper West R	Upper West	Rural		2	194		191	192		1	0	Not selected		Upper West	Rural				No education		Tube well or	20	Pit latrine	Yes	No	No	No	Yes	No	No	Cement	Dirt	Roofing shin	Islam	Mole-Dagbani	0
1	30-34	Month and ye	Completed	23	1309	12	69	2	All woman sa	316	Greater Accr	Greater Accr	Greater Accr	Urban		1	54		51	52		1	0	Selected		Greater Accr	Urban				Primary	4	Sachet water	8	Flush to pip	Yes	Yes	Yes	Yes	No	No	No	Woolen carpe	Cement	Metal	Islam	Mole-Dagbani	4
1	45-49	Month and ye	Completed	21	1309	12	69	2	All woman sa	316	Greater Accr	Greater Accr	Greater Accr	Urban		1	54		51	52		Husband not	0	Not selected		Greater Accr	Urban				Secondary	4	Sachet water	2	Flush to pip	Yes	Yes	No	No	No	No	No	Cement	Plywood	Metal	Pentecostal/	Akan	10
2	30-34	Month and ye	Completed	22	1309	12	69	2	All woman sa	316	Greater Accr	Greater Accr	Greater Accr	Urban		1	55		51	52		1	0	Not selected		Greater Accr	Urban				Higher	4	Sachet water	0	Ventilated I	Yes	Yes	Yes	Yes	No	No	Yes	Ceramic/marb	Cement	Asbestos/sla	Islam	Mole-Dagbani	16
1	40-44	Month and ye	Completed	20	1309	11	70	2	All woman sa	317	Volta Rural	Volta Rural	Volta	Rural		1	105		101	102		1	0	Not selected		Volta	Rural				Secondary	3	Rainwater	On premises	Pit latrine	Yes	Yes	Yes	No	Yes	No	No	Cement	Cement	Asbestos/sla	Pentecostal/	Ewe	9
1	20-24	Month and ye	Completed	18	1309	11	70	2	All woman sa	317	Volta Rural	Volta Rural	Volta	Rural		1	105		101	102		Husband not	0	Not selected		Volta	Rural				Secondary	6	Not a dejure	Not a dejure	Not a dejure	Not a dejure	Not a dejure	Not a dejure	Not a dejure	Not a dejure	Not a dejure	Not a dejure	Not a dejure	Not a dejure	Not a dejure	Pentecostal/	Ewe	15
1	25-29	Month and ye	Completed	20	1309	11	70	2	All woman sa	317	Volta Rural	Volta Rural	Volta	Rural		2	104		101	102		Husband not	0	Not selected		Volta	Rural				Secondary	3	Public tap/s	20	Ventilated I	Yes	Yes	Yes	No	No	No	No	Cement	Cement	Asbestos/sla	Pentecostal/	Guan	9
1	20-24	Month and ye	Completed	16	1309	12	69	2	All woman sa	319	Northern Rur	Northern Rur	Northern	Rural		1	204		201	202		1	0	Selected		Northern	Rural				No education		Tube well or	40	No facility/	No	Yes	No	No	Yes	No	No	Cement	Covered adob	Metal	Traditional/	Gurma	0
2	20-24	Month and ye	Completed	16	1309	12	69	2	All woman sa	319	Northern Rur	Northern Rur	Northern	Rural		1	204		201	202		1	0	Selected		Northern	Rural				No education		Tube well or	40	No facility/	No	Yes	No	No	Yes	No	No	Cement	Covered adob	Metal	Traditional/	Gurma	0
1	30-34	Month and ye	Completed	15	1309	12	69	2	All woman sa	319	Northern Rur	Northern Rur	Northern	Rural		1	205		201	202		1	0	Not selected		Northern	Rural				No education		Tube well or	45	No facility/	No	Yes	No	No	Yes	Yes	Yes	Cement	Bricks	Asbestos/sla	No religion	Gurma	0
2	30-34	Month and ye	Completed	15	1309	12	69	2	All woman sa	319	Northern Rur	Northern Rur	Northern	Rural		1	205		201	202		1	0	Not selected		Northern	Rural				No education		Tube well or	45	No facility/	No	Yes	No	No	Yes	Yes	Yes	Cement	Bricks	Asbestos/sla	No religion	Gurma	0
1	20-24	Month and ye	Completed	18	1309	12	69	2	All woman sa	319	Northern Rur	Northern Rur	Northern	Rural		1	204		201	202		1	0	Selected		Northern	Rural				No education		Tube well or	60	No facility/	No	Yes	No	No	Yes	Yes	No	Cement	Covered adob	Metal	Traditional/	Gurma	0
1	35-39	Month and ye	Completed	17	1309	12	69	2	All woman sa	319	Northern Rur	Northern Rur	Northern	Rural		2	204		201	202		1	0	Selected		Northern	Rural				No education		Tube well or	50	No facility/	No	No	No	No	Yes	No	No	Cement	Covered adob	Metal	Traditional/	Gurma	0
1	40-44	Month and ye	Completed	16	1309	12	69	2	All woman sa	319	Northern Rur	Northern Rur	Northern	Rural		1	204		201	202		1	0	Selected		Northern	Rural				No education		Tube well or	15	No facility/	No	No	No	No	Yes	No	No	Cement	Bricks	Metal	Traditional/	Gurma	0
1	30-34	Month and ye	Completed	18	1309	12	69	2	All woman sa	319	Northern Rur	Northern Rur	Northern	Rural		1	205		201	202		1	0	Not selected		Northern	Rural				No education		Tube well or	90	No facility/	No	Yes	No	No	Yes	No	No	Cement	Bricks	Asbestos/sla	Islam	Gurma	0
1	30-34	Month and ye	Completed	17	1309	12	69	2	All woman sa	319	Northern Rur	Northern Rur	Northern	Rural		1	205		201	202		1	0	Not selected		Northern	Rural				No education		Tube well or	30	No facility/	No	No	No	No	No	Yes	No	Cement	Covered adob	Asbestos/sla	Pentecostal/	Gurma	0
1	35-39	Month and ye	Completed	18	1309	10	71	2	All woman sa	320	Brong Ahafo	Brong Ahafo	Brong Ahafo	Rural		1	164		161	162		1	0	Selected		Brong Ahafo	Rural				No education		Tube well or	12	No facility/	No	Yes	No	No	Yes	Yes	No	Cement	Cement	Metal	Pentecostal/	Mole-Dagbani	0
1	25-29	Year and age	Completed	16	1309	10	71	2	All woman sa	320	Brong Ahafo	Brong Ahafo	Brong Ahafo	Rural		1	165		161	162		1	0	Not selected		Brong Ahafo	Rural				Primary	3	Tube well or	35	No facility/	No	Yes	No	No	Yes	No	No	Linoleum/rub	Dirt	Thatch / pal	Pentecostal/	Gurma	3
2	40-44	Month and ye	Completed	16	1309	10	71	2	All woman sa	320	Brong Ahafo	Brong Ahafo	Brong Ahafo	Rural		1	164		161	162		1	0	Not selected		Brong Ahafo	Rural				No education		Tube well or	30	No facility/	No	Yes	No	No	Yes	Yes	No	Cement	Cement	Metal	Pentecostal/	Mole-Dagbani	0
1	25-29	Month and ye	Completed	16	1309	10	71	2	All woman sa	320	Brong Ahafo	Brong Ahafo	Brong Ahafo	Rural		1	164		161	162		1	0	Not selected		Brong Ahafo	Rural				No education		Tube well or	30	No facility/	No	Yes	No	No	Yes	Yes	No	Cement	Cement	Metal	Catholic	Mole-Dagbani	0
1	30-34	Month and ye	Completed	19	1309	10	71	2	All woman sa	320	Brong Ahafo	Brong Ahafo	Brong Ahafo	Rural		1	164		161	162		1	0	Selected		Brong Ahafo	Rural				No education		Unprotected	15	No facility/	No	Yes	No	No	Yes	Yes	No	Cement	Cement	Metal	Pentecostal/	Mole-Dagbani	0
1	20-24	Month and ye	Completed	16	1309	10	71	2	All woman sa	320	Brong Ahafo	Brong Ahafo	Brong Ahafo	Rural		1	164		161	162		1	0	Not selected		Brong Ahafo	Rural				No education		River/dam/la	35	No facility/	No	No	No	No	Yes	No	No	Cement	Stone with m	Metal	Pentecostal/	Mole-Dagbani	0
1	20-24	Month and ye	Completed	15	1309	12	69	2	All woman sa	323	Upper East R	Upper East R	Upper East	Rural		1	225		221	222		1	0	Not selected		Upper East	Rural				Primary	5	Tube well or	10	No facility/	No	No	No	No	Yes	No	No	Cement	Stone with m	Roofing shin	Islam	Mole-Dagbani	5
1	15-19	Month and ye	Completed	15	1309	12	69	2	All woman sa	323	Upper East R	Upper East R	Upper East	Rural		1	224		221	222		1	0	Selected		Upper East	Rural				Primary	4	Tube well or	20	No facility/	No	No	No	No	Yes	No	No	Cement	Cement block	Metal	Catholic	Mole-Dagbani	4
1	15-19	Month and ye	Completed	25	1309	10	71	2	All woman sa	324	Volta Rural	Volta Rural	Volta	Rural		1	95		91	92			0	Selected		Volta	Rural				Secondary	1	Public tap/s	6	Ventilated I	Yes	No	No	No	No	No	No	Cement	Bamboo with	Asbestos/sla	Pentecostal/	Ewe	7
1	30-34	Month and ye	Completed	23	1309	10	71	2	All woman sa	324	Volta Rural	Volta Rural	Volta	Rural		1	95		91	92		1	0	Selected		Volta	Rural				No education		Sachet water	0	Ventilated I	No	Yes	No	No	No	No	No	Cement	Cement	Asbestos/sla	Pentecostal/	Ewe	0
2	20-24	Month and ye	Completed	2	1309	11	70	2	All woman sa	326	Eastern Rura	Eastern Rura	Eastern	Rural		1	134		131	132		1	0	Not selected		Eastern	Rural				No education		Unprotected	15	No facility/	No	No	No	No	No	No	No	Cement	Dirt	Thatch / pal	Pentecostal/	Gurma	0
2	20-24	Month and ye	Completed	1	1309	11	70	2	All woman sa	326	Eastern Rura	Eastern Rura	Eastern	Rural		1	135		131	132		1	0	Selected		Eastern	Rural				Primary	6	River/dam/la	15	No facility/	Yes	Yes	No	No	No	No	No	Cement	Stone with m	Thatch / pal	Presbyterian	Akan	6
1	35-39	Year and age	Completed	1	1309	11	70	2	All woman sa	326	Eastern Rura	Eastern Rura	Eastern	Rural		1	134		131	132		1	0	Not selected		Eastern	Rural				Primary	1	Not a dejure	Not a dejure	Not a dejure	Not a dejure	Not a dejure	Not a dejure	Not a dejure	Not a dejure	Not a dejure	Not a dejure	Not a dejure	Not a dejure	Not a dejure	Presbyterian	Akan	1
2	25-29	Month and ye	Completed	18	1309	10	71	2	All woman sa	327	Volta Rural	Volta Rural	Volta	Rural		1	95		91	92		1	0	Not selected		Volta	Rural				No education		Unprotected	25	Ventilated I	Yes	Yes	Yes	No	No	No	No	Cement	Cement	Asbestos/sla	Catholic	Ewe	0
1	25-29	Month and ye	Completed	8	1309	11	70	2	All woman sa	328	Brong Ahafo	Brong Ahafo	Brong Ahafo	Urban		1	195		191	192		1	0	Not selected		Brong Ahafo	Urban				Secondary	1	Public tap/s	5	No facility/	Yes	Yes	Yes	No	No	No	No	Cement	Cement	Asbestos/sla	Islam	Other	7
1	30-34	Month and ye	Completed	7	1309	11	70	2	All woman sa	328	Brong Ahafo	Brong Ahafo	Brong Ahafo	Urban		2	194		191	192		1	0	Selected		Brong Ahafo	Urban				No education		Protected we	On premises	No facility/	Yes	Yes	Yes	Yes	Yes	Yes	Yes	Woolen carpe	Cement	Asbestos/sla	Islam	Grusi	0
1	30-34	Month and ye	Completed	8	1309	11	70	2	All woman sa	328	Brong Ahafo	Brong Ahafo	Brong Ahafo	Urban		3	194		191	192		Husband not	0	Selected		Brong Ahafo	Urban				No education		Protected we	5	Ventilated I	Yes	No	No	No	Yes	No	No	Cement	Cement	Asbestos/sla	Islam	Guan	0
2	30-34	Month and ye	Completed	8	1309	11	70	2	All woman sa	328	Brong Ahafo	Brong Ahafo	Brong Ahafo	Urban		3	194		191	192		Husband not	0	Selected		Brong Ahafo	Urban				No education		Protected we	5	Ventilated I	Yes	No	No	No	Yes	No	No	Cement	Cement	Asbestos/sla	Islam	Guan	0
1	40-44	Month and ye	Completed	6	1309	11	70	2	All woman sa	328	Brong Ahafo	Brong Ahafo	Brong Ahafo	Urban		2	194		191	192		1	0	Selected		Brong Ahafo	Urban				Secondary	1	Protected we	5	No facility/	Yes	Yes	Yes	No	No	Yes	No	Cement	Cement	Asbestos/sla	Other Christ	Grusi	7
2	35-39	Month and ye	Completed	7	1309	11	70	2	All woman sa	328	Brong Ahafo	Brong Ahafo	Brong Ahafo	Urban		1	195		191	192		1	0	Not selected		Brong Ahafo	Urban				Secondary	6	Sachet water	0	Flush to pit	Yes	Yes	Yes	Yes	No	Yes	No	Cement	Cement	Asbestos/sla	Catholic	Mole-Dagbani	15
1	20-24	Month and ye	Completed	21	1309	11	70	2	All woman sa	329	Northern Urb	Northern Urb	Northern	Urban		1	214		211	212		1	0	Selected		Northern	Urban				No education		Tube well or	15	No facility/	Yes	No	Yes	No	No	Yes	No	Linoleum/rub	Dirt	Thatch / pal	Islam	Mole-Dagbani	0
2	40-44	Month and ye	Completed	19	1309	11	70	2	All woman sa	329	Northern Urb	Northern Urb	Northern	Urban		1	215		211	212		1	0	Not selected		Northern	Urban				No education		Tube well or	8	No facility/	Yes	Yes	Yes	No	Yes	No	No	Cement	Stone with m	Metal	Islam	Mole-Dagbani	0
1	30-34	Month and ye	Completed	19	1309	11	70	2	All woman sa	329	Northern Urb	Northern Urb	Northern	Urban		1	214		211	212		1	0	Not selected		Northern	Urban				No education		Tube well or	20	No facility/	Yes	No	Yes	No	No	Yes	No	Cement	Stone with m	Metal	Other Christ	Mole-Dagbani	0
1	25-29	Month and ye	Completed	22	1309	11	70	2	All woman sa	329	Northern Urb	Northern Urb	Northern	Urban		1	214		211	212		Husband not	0	Selected		Northern	Urban				Secondary	1	Tube well or	15	Ventilated I	Yes	Yes	Yes	Yes	No	No	No	Linoleum/rub	Dirt	Metal	Other Christ	Mole-Dagbani	7
1	25-29	Month and ye	Completed	20	1309	11	70	2	All woman sa	329	Northern Urb	Northern Urb	Northern	Urban		2	214		211	212		1	0	Not selected		Northern	Urban				No education		Public tap/s	30	No facility/	Yes	No	No	No	No	Yes	No	Cement	Stone with m	Metal	Islam	Mole-Dagbani	0
1	20-24	Month and ye	Completed	21	1309	11	70	2	All woman sa	329	Northern Urb	Northern Urb	Northern	Urban		3	214		211	212		1	0	Selected		Northern	Urban				Secondary	2	River/dam/la	20	No facility/	Yes	No	No	No	No	No	No	Cement	Dirt	Thatch / pal	Islam	Mole-Dagbani	8
1	25-29	Month and ye	Completed	22	1309	11	70	2	All woman sa	329	Northern Urb	Northern Urb	Northern	Urban		1	215		211	212		1	0	Selected		Northern	Urban				No education		Tube well or	15	No facility/	Yes	Yes	Yes	No	Yes	No	No	Cement	Dirt	Metal	Islam	Mole-Dagbani	0
2	25-29	Month and ye	Completed	22	1309	11	70	2	All woman sa	329	Northern Urb	Northern Urb	Northern	Urban		1	215		211	212		1	0	Selected		Northern	Urban				No education		Tube well or	15	No facility/	Yes	Yes	Yes	No	Yes	No	No	Cement	Dirt	Metal	Islam	Mole-Dagbani	0
1	30-34	Month and ye	Completed	16	1309	10	71	2	All woman sa	330	Brong Ahafo	Brong Ahafo	Brong Ahafo	Urban		1	175		171	172		1	0	Selected		Brong Ahafo	Urban				Secondary	3	Tube well or	20	Ventilated I	Yes	Yes	Yes	Yes	No	No	No	Cement	Cement	Asbestos/sla	Presbyterian	Akan	9
2	30-34	Month and ye	Completed	16	1309	10	71	2	All woman sa	330	Brong Ahafo	Brong Ahafo	Brong Ahafo	Urban		1	175		171	172		1	0	Selected		Brong Ahafo	Urban				Secondary	3	Tube well or	20	Ventilated I	Yes	Yes	Yes	Yes	No	No	No	Cement	Cement	Asbestos/sla	Presbyterian	Akan	9
1	25-29	Month and ye	Completed	12	1309	10	71	2	All woman sa	333	Western Urba	Western Urba	Western	Urban		1	35		31	32		1	0	Not selected		Western	Urban				Secondary	6	Public tap/s	10	Ventilated I	Yes	Yes	Yes	Yes	No	Yes	Yes	Cement	Cement	Metal	Catholic	Akan	15
1	40-44	Year and age	Completed	9	1309	12	69	2	All woman sa	334	Eastern Rura	Eastern Rura	Eastern	Rural		1	94		91	92		1	0	Not selected		Eastern	Rural				No education		Public tap/s	15	Ventilated I	Yes	Yes	No	No	No	No	No	Cement	Cement block	Asbestos/sla	Pentecostal/	Ga/Dangme	0
2	40-44	Year and age	Completed	9	1309	12	69	2	All woman sa	334	Eastern Rura	Eastern Rura	Eastern	Rural		1	94		91	92		1	0	Not selected		Eastern	Rural				No education		Public tap/s	15	Ventilated I	Yes	Yes	No	No	No	No	No	Cement	Cement block	Asbestos/sla	Pentecostal/	Ga/Dangme	0
1	30-34	Month and ye	Completed	10	1309	12	69	2	All woman sa	334	Eastern Rura	Eastern Rura	Eastern	Rural		1	94		91	92		1	0	Selected		Eastern	Rural				Primary	5	Public tap/s	15	Ventilated I	No	No	No	No	No	No	No	Earth, sand	Stone with m	Asbestos/sla	Pentecostal/	Ga/Dangme	5
1	20-24	Month and ye	Completed	10	1309	12	69	2	All woman sa	334	Eastern Rura	Eastern Rura	Eastern	Rural		1	94		91	92		Husband not	0	Not selected		Eastern	Rural				Secondary	6	Sachet water	0	Ventilated I	Yes	No	Yes	No	No	No	No	Cement	Cement block	Asbestos/sla	Pentecostal/	Ga/Dangme	15
1	20-24	Month and ye	Completed	20	1309	10	71	2	All woman sa	335	Volta Urban	Volta Urban	Volta	Urban		1	85		81	82			0	Not selected		Volta	Urban				Primary	5	Public tap/s	90	Ventilated I	Yes	Yes	No	No	No	No	No	Cement	Cement	Asbestos/sla	Other Christ	Ewe	5
1	25-29	Month and ye	Completed	20	1309	11	70	2	All woman sa	336	Eastern Urba	Eastern Urba	Eastern	Urban		1	114		111	112		1	0	Selected		Eastern	Urban				Secondary	3	Sachet water	0	Flush to sep	Yes	Yes	Yes	Yes	No	No	No	Cement	Cement	Asbestos/sla	Other Christ	Akan	9
2	25-29	Month and ye	Completed	20	1309	11	70	2	All woman sa	336	Eastern Urba	Eastern Urba	Eastern	Urban		1	114		111	112		1	0	Selected		Eastern	Urban				Secondary	3	Sachet water	0	Flush to sep	Yes	Yes	Yes	Yes	No	No	No	Cement	Cement	Asbestos/sla	Other Christ	Akan	9
2	25-29	Month and ye	Completed	20	1309	11	70	2	All woman sa	336	Eastern Urba	Eastern Urba	Eastern	Urban		1	115		111	112		Husband not	0	Selected		Eastern	Urban				Higher	2	Sachet water	0	Flush to pip	Yes	Yes	Yes	Yes	No	No	No	Ceramic/marb	Cement block	Asbestos/sla	Methodist	Akan	14
1	35-39	Month and ye	Completed	22	1309	11	70	2	All woman sa	336	Eastern Urba	Eastern Urba	Eastern	Urban		1	115		111	112		Husband not	0	Selected		Eastern	Urban				Secondary	3	Piped to yar	On premises	Pit latrine	Yes	Yes	Yes	No	No	No	No	Cement	Cement block	Asbestos/sla	Pentecostal/	Akan	9
1	20-24	Month and ye	Completed	28	1309	12	69	2	All woman sa	337	Upper West R	Upper West R	Upper West	Rural		1	245		241	242		1	0	Not selected		Upper West	Rural				No education		Tube well or	10	Pit latrine	No	Yes	No	No	Yes	No	No	Cement	Cement	Asbestos/sla	Catholic	Mole-Dagbani	0
1	45-49	Month and ye	Completed	29	1309	12	69	2	All woman sa	337	Upper West R	Upper West R	Upper West	Rural		1	245		241	242		1	0	Not selected		Upper West	Rural				No education		Tube well or	10	Pit latrine	No	Yes	No	No	Yes	No	No	Cement	Other	Asbestos/sla	Catholic	Mole-Dagbani	0
1	30-34	Month and ye	Completed	24	1309	10	71	2	All woman sa	339	Brong Ahafo	Brong Ahafo	Brong Ahafo	Rural		1	175		171	172		1	0	Selected		Brong Ahafo	Rural				No education		Tube well or	30	Pit latrine	No	Yes	No	No	Yes	Yes	No	Cement	Cement	Asbestos/sla	Pentecostal/	Mole-Dagbani	0
2	30-34	Month and ye	Completed	24	1309	10	71	2	All woman sa	339	Brong Ahafo	Brong Ahafo	Brong Ahafo	Rural		1	175		171	172		1	0	Selected		Brong Ahafo	Rural				No education		Tube well or	30	Pit latrine	No	Yes	No	No	Yes	Yes	No	Cement	Cement	Asbestos/sla	Pentecostal/	Mole-Dagbani	0
1	40-44	Month and ye	Completed	7	1309	11	70	2	All woman sa	340	Volta Rural	Volta Rural	Volta	Rural		1	84		81	82		Husband not	0	Selected		Volta	Rural				Secondary	2	Piped into d	On premises	Ventilated I	Yes	Yes	No	No	No	No	No	Cement	Cement	Asbestos/sla	Catholic	Ewe	8
1	25-29	Month and ye	Completed	24	1309	12	69	2	All woman sa	343	Upper East R	Upper East R	Upper East	Rural		1	235		231	232		1	0	Selected		Upper East	Rural				No education		Protected we	5	Pit latrine	No	Yes	No	No	Yes	No	No	Cement	Dirt	Asbestos/sla	Islam	Mole-Dagbani	0
1	20-24	Month and ye	Completed	8	1309	10	71	2	All woman sa	344	Upper West R	Upper West R	Upper West	Rural		1	244		241	242		1	0	Not selected		Upper West	Rural				No education		Tube well or	15	No facility/	Yes	Yes	No	No	No	Yes	No	Earth, sand	Other	Roofing shin	Islam	Grusi	0
1	25-29	Month and ye	Completed	8	1309	10	71	2	All woman sa	344	Upper West R	Upper West R	Upper West	Rural		1	245		241	242		1	0	Not selected		Upper West	Rural				No education		Tube well or	10	No facility/	Yes	No	Yes	No	No	Yes	No	Cement	Cement	Asbestos/sla	Islam	Mole-Dagbani	0
1	35-39	Year and age	Completed	9	1309	10	71	2	All woman sa	344	Upper West R	Upper West R	Upper West	Rural		3	244		241	242		1	0	Selected		Upper West	Rural				No education		Tube well or	12	No facility/	Yes	Yes	Yes	No	No	No	No	Woolen carpe	Cement	Asbestos/sla	Islam	Grusi	0
1	25-29	Year and age	Completed	8	1309	10	71	2	All woman sa	344	Upper West R	Upper West R	Upper West	Rural		1	244		241	242		1	0	Selected		Upper West	Rural				No education		Tube well or	On premises	No facility/	Yes	Yes	No	No	Yes	Yes	No	Cement	Cement	Asbestos/sla	Islam	Grusi	0
1	20-24	Month and ye	Completed	7	1309	10	71	2	All woman sa	344	Upper West R	Upper West R	Upper West	Rural		1	244		241	242		1	0	Not selected		Upper West	Rural				Primary	5	Tube well or	On premises	Pit latrine	Yes	Yes	Yes	No	Yes	Yes	No	Cement	Cement	Roofing shin	Islam	Mole-Dagbani	5
1	25-29	Month and ye	Completed	24	1309	11	70	2	All woman sa	345	Volta Rural	Volta Rural	Volta	Rural		1	104		101	102		1	0	Selected		Volta	Rural				No education		River/dam/la	60	No facility/	No	Yes	No	No	No	No	No	Earth, sand	Stone with m	Thatch / pal	Pentecostal/	Ga/Dangme	0
1	20-24	Month and ye	Completed	24	1309	11	70	2	All woman sa	345	Volta Rural	Volta Rural	Volta	Rural		1	105		101	102			0	Not selected		Volta	Rural				Secondary	No years com	River/dam/la	46	Pit latrine	No	Yes	No	No	No	No	No	Earth, sand	Bamboo with	Asbestos/sla	Other Christ	Ewe	6
1	20-24	Month and ye	Completed	2	1309	12	69	2	All woman sa	346	Central Urba	Central Urba	Central	Urban		2	164		161	162		1	0	Selected		Central	Urban				Secondary	No years com	Piped into d	On premises	Flush to sep	Yes	Yes	Yes	Yes	No	No	No	Cement	Cement block	Asbestos/sla	Pentecostal/	Akan	6
1	25-29	Month and ye	Completed	23	1309	11	70	2	All woman sa	347	Upper West R	Upper West R	Upper West	Rural		1	244		241	242		1	0	Selected		Upper West	Rural				No education		Tube well or	15	No facility/	Yes	Yes	No	No	No	No	No	Cement	Cement	Asbestos/sla	Islam	Mole-Dagbani	0
1	25-29	Year and age	Completed	22	1309	11	70	2	All woman sa	347	Upper West R	Upper West R	Upper West	Rural		1	244		241	242		1	0	Selected		Upper West	Rural				Primary	6	Tube well or	10	No facility/	Yes	Yes	Yes	No	Yes	Yes	No	Woolen carpe	Cement	Asbestos/sla	Islam	Mole-Dagbani	6
1	30-34	Year and age	Completed	23	1309	11	70	2	All woman sa	347	Upper West R	Upper West R	Upper West	Rural		1	244		241	242		1	0	Not selected		Upper West	Rural				Primary	3	Tube well or	10	No facility/	Yes	Yes	No	No	Yes	Yes	No	Cement	Cement	Roofing shin	Islam	Mole-Dagbani	3
1	25-29	Month and ye	Completed	10	1309	12	69	2	All woman sa	348	Eastern Urba	Eastern Urba	Eastern	Urban		1	114		111	112		1	0	Not selected		Eastern	Urban				Secondary	3	Public tap/s	5	Ventilated I	Yes	No	Yes	Yes	No	No	Yes	Cement	Cement	Asbestos/sla	Pentecostal/	Akan	9
1	40-44	Month and ye	Completed	26	1309	10	71	2	All woman sa	350	Northern Rur	Northern Rur	Northern	Rural		2	194		191	192		1	0	Selected		Northern	Rural				No education		Tube well or	15	No facility/	No	No	No	No	Yes	Yes	No	Cement	Dirt	Roofing shin	Pentecostal/	Mole-Dagbani	0
1	35-39	Month and ye	Completed	7	1309	11	70	2	All woman sa	351	Upper West R	Upper West R	Upper West	Rural		1	254		251	252		1	0	Not selected		Upper West	Rural				Primary	3	Tube well or	60	Pit latrine	No	No	No	No	Yes	No	No	Dung	Bricks	Asbestos/sla	Catholic	Mole-Dagbani	3
1	25-29	Month and ye	Completed	6	1309	11	70	2	All woman sa	351	Upper West R	Upper West R	Upper West	Rural		1	255		251	252		1	0	Selected		Upper West	Rural				Primary	4	Tube well or	8	Ventilated I	Yes	Yes	Yes	No	Yes	No	No	Earth, sand	Stone with m	Asbestos/sla	Catholic	Mole-Dagbani	4
1	30-34	Month and ye	Completed	12	1309	12	69	2	All woman sa	352	Ashanti Rura	Ashanti Rura	Ashanti	Rural		1	164		161	162		1	0	Not selected		Ashanti	Rural				Secondary	3	Tube well or	6	Ventilated I	Yes	Yes	Yes	No	Yes	No	No	Cement	Cement	Asbestos/sla	Pentecostal/	Grusi	9
1	30-34	Year and age	Completed	12	1309	12	69	2	All woman sa	352	Ashanti Rura	Ashanti Rura	Ashanti	Rural		1	165		161	162		1	0	Selected		Ashanti	Rural				Primary	6	Tube well or	5	Ventilated I	Yes	Yes	Yes	No	Yes	No	No	Cement	Cement	Metal	Pentecostal/	Akan	6
2	25-29	Month and ye	Completed	12	1309	12	69	2	All woman sa	355	Upper East R	Upper East R	Upper East	Rural		1	235		231	232		1	0	Not selected		Upper East	Rural				No education		Unprotected	5	No facility/	No	Yes	No	No	Yes	No	No	Cement	Dirt	Asbestos/sla	Pentecostal/	Gurma	0
2	35-39	Year and age	Completed	14	1309	12	69	2	All woman sa	355	Upper East R	Upper East R	Upper East	Rural		1	235		231	232		2	0	Selected		Upper East	Rural				No education		Tube well or	10	No facility/	No	Yes	Yes	No	Yes	Yes	No	Earth, sand	Dirt	Asbestos/sla	Islam	Gurma	0
1	20-24	Month and ye	Completed	11	1309	11	70	2	All woman sa	357	Brong Ahafo	Brong Ahafo	Brong Ahafo	Rural		1	185		181	182		1	0	Selected		Brong Ahafo	Rural				Secondary	1	Tube well or	10	Pit latrine	No	Yes	No	No	Yes	No	No	Woolen carpe	Stone with m	Asbestos/sla	Presbyterian	Akan	7
1	35-39	Year and age	Completed	10	1309	11	70	2	All woman sa	357	Brong Ahafo	Brong Ahafo	Brong Ahafo	Rural		1	184		181	182		1	0	Not selected		Brong Ahafo	Rural				No education		Tube well or	45	Pit latrine	No	Yes	No	No	Yes	No	No	Earth, sand	Stone with m	Asbestos/sla	Islam	Mole-Dagbani	0
3	25-29	Month and ye	Completed	1	1309	11	70	2	All woman sa	358	Ashanti Urba	Ashanti Urba	Ashanti	Urban		1	154		151	152		1	0	Selected		Ashanti	Urban				Secondary	6	Sachet water	0	Flush to pip	Yes	Yes	Yes	Yes	No	No	No	Woolen carpe	Cement block	Asbestos/sla	Pentecostal/	Akan	15
1	40-44	Month and ye	Completed	1	1309	11	70	2	All woman sa	358	Ashanti Urba	Ashanti Urba	Ashanti	Urban		1	154		151	152		1	0	Not selected		Ashanti	Urban				Secondary	4	Public tap/s	20	Ventilated I	Yes	Yes	Yes	No	No	No	No	Cement	Cement block	Asbestos/sla	Other Christ	Akan	10
1	20-24	Month and ye	Completed	2	1309	11	70	2	All woman sa	358	Ashanti Urba	Ashanti Urba	Ashanti	Urban		1	155		151	152			0	Selected		Ashanti	Urban				Secondary	6	Piped into d	On premises	Flush to sep	Yes	Yes	Yes	Yes	Yes	No	No	Cement	Cement block	Asbestos/sla	Other Christ	Akan	15
1	25-29	Month and ye	Completed	30	1309	12	69	2	All woman sa	358	Ashanti Urba	Ashanti Urba	Ashanti	Urban		1	154		151	152			0	Selected		Ashanti	Urban				Secondary	3	Piped to yar	On premises	Flush to sep	Yes	No	Yes	No	No	No	No	Cement	Cement block	Asbestos/sla	Other Christ	Akan	9
1	20-24	Month and ye	Completed	1	1309	11	70	2	All woman sa	358	Ashanti Urba	Ashanti Urba	Ashanti	Urban		1	154		151	152		1	0	Selected		Ashanti	Urban				Secondary	6	Piped to yar	On premises	Flush to sep	Yes	Yes	Yes	Yes	No	No	No	Cement	Cement block	Asbestos/sla	Other Christ	Akan	15
2	20-24	Month and ye	Completed	1	1309	11	70	2	All woman sa	358	Ashanti Urba	Ashanti Urba	Ashanti	Urban		1	154		151	152		1	0	Selected		Ashanti	Urban				Secondary	6	Piped to yar	On premises	Flush to sep	Yes	Yes	Yes	Yes	No	No	No	Cement	Cement block	Asbestos/sla	Other Christ	Akan	15
1	35-39	Month and ye	Completed	16	1309	11	70	2	All woman sa	360	Northern Urb	Northern Urb	Northern	Urban		1	215		211	212		1	0	Not selected		Northern	Urban				No education		Unprotected	5	Ventilated I	Yes	Yes	Yes	No	Yes	Yes	No	Cement	Stone with m	Metal	Islam	Mole-Dagbani	0
1	20-24	Month and ye	Completed	14	1309	11	70	2	All woman sa	360	Northern Urb	Northern Urb	Northern	Urban		1	214		211	212			0	Not selected		Northern	Urban				Secondary	4	Protected we	7	Ventilated I	Yes	No	Yes	No	No	No	No	Cement	Stone with m	Metal	Islam	Mole-Dagbani	13
1	15-19	Month and ye	Completed	14	1309	11	70	2	All woman sa	360	Northern Urb	Northern Urb	Northern	Urban		1	214		211	212			0	Not selected		Northern	Urban				Secondary	3	Protected we	7	Ventilated I	Yes	No	Yes	No	No	No	No	Cement	Stone with m	Metal	Islam	Mole-Dagbani	9
1	25-29	Month and ye	Completed	14	1309	11	70	2	All woman sa	360	Northern Urb	Northern Urb	Northern	Urban		2	214		211	212		1	0	Not selected		Northern	Urban				Secondary	6	Sachet water	30	Ventilated I	Yes	Yes	Yes	Yes	No	Yes	No	Cement	Cement	Metal	Islam	Mole-Dagbani	15
1	20-24	Month and ye	Completed	15	1309	11	70	2	All woman sa	360	Northern Urb	Northern Urb	Northern	Urban		1	214		211	212			0	Selected		Northern	Urban				Secondary	4	Protected we	On premises	Ventilated I	Yes	Yes	Yes	No	Yes	No	No	Cement	Dirt	Metal	Islam	Mole-Dagbani	13
1	35-39	Month and ye	Completed	14	1309	11	70	2	All woman sa	360	Northern Urb	Northern Urb	Northern	Urban		1	215		211	212		1	0	Selected		Northern	Urban				No education		Protected we	10	Ventilated I	Yes	Yes	No	No	Yes	Yes	No	Cement	Dirt	Metal	Islam	Mole-Dagbani	0
1	25-29	Month and ye	Completed	13	1309	11	70	2	All woman sa	360	Northern Urb	Northern Urb	Northern	Urban		1	215		211	212		1	0	Not selected		Northern	Urban				Higher	2	Sachet water	0	Ventilated I	Yes	Yes	Yes	Yes	No	Yes	No	Linoleum/rub	Stone with m	Metal	Islam	Mole-Dagbani	14
1	30-34	Month and ye	Completed	17	1309	11	70	2	All woman sa	360	Northern Urb	Northern Urb	Northern	Urban		1	215		211	212		1	0	Not selected		Northern	Urban				Secondary	6	Unprotected	5	Ventilated I	Yes	Yes	Yes	Yes	No	Yes	No	Cement	Stone with m	Metal	Islam	Mole-Dagbani	15
1	20-24	Month and ye	Completed	16	1309	11	70	2	All woman sa	360	Northern Urb	Northern Urb	Northern	Urban		1	214		211	212			0	Selected		Northern	Urban				Secondary	6	Protected we	On premises	Ventilated I	Yes	No	Yes	No	No	No	No	Cement	Dirt	Metal	Islam	Mole-Dagbani	15
1	30-34	Month and ye	Completed	30	1309	11	70	2	All woman sa	361	Greater Accr	Greater Accr	Greater Accr	Urban		1	54		51	52		1	0	Selected		Greater Accr	Urban				Secondary	6	Sachet water	6	Ventilated I	Yes	Yes	Yes	Yes	No	No	Yes	Cement	Cement	Metal	Pentecostal/	Akan	15
2	30-34	Month and ye	Completed	30	1309	11	70	2	All woman sa	361	Greater Accr	Greater Accr	Greater Accr	Urban		1	54		51	52		1	0	Selected		Greater Accr	Urban				Secondary	6	Sachet water	6	Ventilated I	Yes	Yes	Yes	Yes	No	No	Yes	Cement	Cement	Metal	Pentecostal/	Akan	15
1	15-19	Month and ye	Completed	28	1309	10	71	2	All woman sa	363	Central Rura	Central Rura	Central	Rural		1	44		41	42			0	Selected		Central	Rural				Secondary	2	Tube well or	10	Pit latrine	Yes	Yes	Yes	No	No	No	No	Linoleum/rub	Cement	Asbestos/sla	Pentecostal/	Akan	8
1	25-29	Month and ye	Completed	2	1309	11	70	2	All woman sa	364	Eastern Rura	Eastern Rura	Eastern	Rural		1	115		111	112		1	0	Not selected		Eastern	Rural				Primary	6	Tube well or	45	Pit latrine	Yes	Yes	Yes	No	No	No	No	Earth, sand	Bamboo with	Asbestos/sla	Pentecostal/	Akan	6
1	20-24	Month and ye	Completed	1	1309	11	70	2	All woman sa	364	Eastern Rura	Eastern Rura	Eastern	Rural		1	115		111	112			0	Not selected		Eastern	Rural				Secondary	3	Not a dejure	Not a dejure	Not a dejure	Not a dejure	Not a dejure	Not a dejure	Not a dejure	Not a dejure	Not a dejure	Not a dejure	Not a dejure	Not a dejure	Not a dejure	Pentecostal/	Akan	9
1	20-24	Month and ye	Completed	1	1309	11	70	2	All woman sa	364	Eastern Rura	Eastern Rura	Eastern	Rural		1	114		111	112			0	Not selected		Eastern	Rural				Primary	5	Tube well or	8	Pit latrine	Yes	No	No	No	No	No	No	Cement	Bamboo with	Asbestos/sla	Other Christ	Ga/Dangme	5
1	35-39	Month and ye	Completed	1	1309	11	70	2	All woman sa	364	Eastern Rura	Eastern Rura	Eastern	Rural		1	114		111	112		1	0	Not selected		Eastern	Rural				Secondary	3	Tube well or	12	Pit latrine	Yes	Yes	Yes	No	No	No	No	Cement	Cement	Asbestos/sla	Pentecostal/	Ga/Dangme	9
1	20-24	Month and ye	Completed	2	1309	11	70	2	All woman sa	364	Eastern Rura	Eastern Rura	Eastern	Rural		1	115		111	112		1	0	Selected		Eastern	Rural				Secondary	3	Sachet water	0	Ventilated I	Yes	Yes	Yes	Yes	Yes	No	No	Cement	Cement block	Asbestos/sla	Presbyterian	Akan	9
1	20-24	Month and ye	Completed	3	1309	11	70	2	All woman sa	364	Eastern Rura	Eastern Rura	Eastern	Rural		1	115		111	112		Husband not	0	Selected		Eastern	Rural				Primary	6	Tube well or	20	Pit latrine	Yes	No	No	No	No	No	No	Cement	Bamboo with	Asbestos/sla	Pentecostal/	Akan	6
1	35-39	Month and ye	Completed	3	1309	11	70	2	All woman sa	364	Eastern Rura	Eastern Rura	Eastern	Rural		1	114		111	112		1	0	Selected		Eastern	Rural				Secondary	3	Tube well or	12	Pit latrine	Yes	Yes	Yes	No	No	No	No	Cement	Stone with l	Asbestos/sla	Pentecostal/	Ga/Dangme	9
1	35-39	Month and ye	Completed	2	1309	11	70	2	All woman sa	364	Eastern Rura	Eastern Rura	Eastern	Rural		1	115		111	112			0	Not selected		Eastern	Rural				No education		Public tap/s	On premises	Pit latrine	Yes	No	Yes	No	No	No	No	Cement	Cement block	Asbestos/sla	Pentecostal/	Akan	0
1	20-24	Month and ye	Completed	2	1309	11	70	2	All woman sa	367	Upper East R	Upper East R	Upper East	Rural		1	224		221	222		Husband not	0	Not selected		Upper East	Rural				No education		Tube well or	15	No facility/	No	No	No	No	No	No	No	Cement	Stone with m	Metal	No religion	Mole-Dagbani	0
2	25-29	Month and ye	Completed	14	1309	11	70	2	All woman sa	368	Upper East U	Upper East U	Upper East	Urban		1	235		231	232		1	0	Not selected		Upper East	Urban				Secondary	1	Piped to yar	On premises	Ventilated I	Yes	No	Yes	No	Yes	No	No	Cement	Cement	Asbestos/sla	Islam	Gurma	7
1	35-39	Year and age	Completed	14	1309	11	70	2	All woman sa	368	Upper East U	Upper East U	Upper East	Urban		1	234		231	232		1	0	Not selected		Upper East	Urban				No education		Public tap/s	30	No facility/	Yes	No	Yes	No	Yes	No	No	Cement	Cement block	Asbestos/sla	Islam	Mole-Dagbani	0
1	35-39	Year and age	Completed	20	1309	11	70	2	All woman sa	368	Upper East U	Upper East U	Upper East	Urban		1	234		231	232		1	0	Selected		Upper East	Urban				Primary	5	Public tap/s	5	Pit latrine	Yes	No	Yes	No	Yes	Yes	No	Cement	Cement block	Asbestos/sla	Islam	Mande	5
1	30-34	Month and ye	Completed	15	1309	11	70	2	All woman sa	368	Upper East U	Upper East U	Upper East	Urban		1	235		231	232		1	0	Selected		Upper East	Urban				Secondary	1	Tube well or	30	Pit latrine	Yes	No	Yes	No	Yes	No	No	Cement	Stone with m	Asbestos/sla	Islam	Mole-Dagbani	7
1	25-29	Month and ye	Completed	15	1309	11	70	2	All woman sa	368	Upper East U	Upper East U	Upper East	Urban		1	235		231	232		1	0	Selected		Upper East	Urban				No education		Public tap/s	40	Ventilated I	Yes	Yes	Yes	No	Yes	No	No	Cement	Cement block	Asbestos/sla	Islam	Mole-Dagbani	0
1	30-34	Month and ye	Completed	24	1309	11	70	2	All woman sa	369	Volta Urban	Volta Urban	Volta	Urban		1	84		81	82		1	0	Not selected		Volta	Urban				Secondary	3	Public tap/s	10	Ventilated I	Yes	Yes	Yes	Yes	Yes	Yes	No	Woolen carpe	Cement	Asbestos/sla	Other Christ	Ewe	9
1	20-24	Month and ye	Completed	15	1309	10	71	2	All woman sa	370	Ashanti Rura	Ashanti Rura	Ashanti	Rural		2	134		131	132			0	Not selected		Ashanti	Rural				Primary	5	Protected sp	30	No facility/	Yes	No	Yes	No	No	No	No	Linoleum/rub	Cement block	Asbestos/sla	Pentecostal/	Akan	5
1	40-44	Month and ye	Completed	10	1309	12	69	2	All woman sa	371	Western Urba	Western Urba	Western	Urban		3	25		21	22		1	0	Not selected		Western	Urban				Secondary	5	Piped to yar	On premises	Ventilated I	Yes	Yes	Yes	No	No	No	No	Cement	Cement	Asbestos/sla	Other Christ	Akan	11
1	25-29	Month and ye	Completed	16	1309	11	70	2	All woman sa	372	Eastern Rura	Eastern Rura	Eastern	Rural		2	114		111	112		Husband not	0	Selected		Eastern	Rural				Secondary	3	River/dam/la	30	Pit latrine	Yes	Yes	Yes	No	No	No	No	Cement	Cement block	Asbestos/sla	Presbyterian	Akan	9
1	20-24	Month and ye	Completed	15	1309	11	70	2	All woman sa	372	Eastern Rura	Eastern Rura	Eastern	Rural		1	115		111	112		1	0	Selected		Eastern	Rural				Primary	6	Sachet water	0	No facility/	Yes	Yes	Yes	No	No	No	No	Cement	Cement block	Asbestos/sla	Pentecostal/	Ga/Dangme	6
1	35-39	Month and ye	Completed	15	1309	11	70	2	All woman sa	372	Eastern Rura	Eastern Rura	Eastern	Rural		1	114		111	112		Husband not	0	Not selected		Eastern	Rural				Secondary	3	Rainwater	On premises	Pit latrine	Yes	Yes	No	No	No	No	No	Cement	Cement	Asbestos/sla	Other Christ	Ga/Dangme	9
1	35-39	Month and ye	Completed	18	1309	11	70	2	All woman sa	373	Greater Accr	Greater Accr	Greater Accr	Urban		1	74		71	72		1	0	Selected		Greater Accr	Urban				Secondary	6	Piped to yar	On premises	Ventilated I	Yes	Yes	Yes	Yes	No	No	No	Linoleum/rub	Cement	Asbestos/sla	Pentecostal/	Ga/Dangme	15
1	25-29	Month and ye	Completed	19	1309	10	71	2	All woman sa	374	Western Rura	Western Rura	Western	Rural		1	15		11	12		1	0	Not selected		Western	Rural				Primary	1	Unprotected	15	No facility/	Yes	No	No	No	No	No	No	Linoleum/rub	Cane / palm	Thatch / pal	Pentecostal/	Akan	1
1	45-49	Month and ye	Completed	18	1309	10	71	2	All woman sa	374	Western Rura	Western Rura	Western	Rural		1	14		11	12		1	0	Not selected		Western	Rural				No education		Tube well or	20	No facility/	Yes	Yes	Yes	No	Yes	No	No	Cement	Cane / palm	Thatch / pal	Other Christ	Akan	0
1	35-39	Month and ye	Completed	18	1309	10	71	2	All woman sa	374	Western Rura	Western Rura	Western	Rural		1	15		11	12			0	Not selected		Western	Rural				Secondary	5	Sachet water	7	Ventilated I	Yes	No	No	No	No	No	No	Linoleum/rub	Cane / palm	Thatch / pal	Other Christ	Akan	14
1	25-29	Month and ye	Completed	19	1309	10	71	2	All woman sa	374	Western Rura	Western Rura	Western	Rural		1	14		11	12			0	Not selected		Western	Rural				Secondary	3	Sachet water	10	Ventilated I	Yes	Yes	Yes	No	No	No	No	Woolen carpe	Cement	Roofing shin	Catholic	Akan	9
1	30-34	Month and ye	Completed	29	1309	11	70	2	All woman sa	375	Greater Accr	Greater Accr	Greater Accr	Urban		1	74		71	72		1	0	Not selected		Greater Accr	Urban				Higher	2	Sachet water	0	Flush to sep	Yes	Yes	Yes	Yes	No	No	No	Linoleum/rub	Cement	Metal	Pentecostal/	Ga/Dangme	14
2	30-34	Month and ye	Completed	29	1309	11	70	2	All woman sa	375	Greater Accr	Greater Accr	Greater Accr	Urban		1	74		71	72		1	0	Not selected		Greater Accr	Urban				Higher	2	Sachet water	0	Flush to sep	Yes	Yes	Yes	Yes	No	No	No	Linoleum/rub	Cement	Metal	Pentecostal/	Ga/Dangme	14
1	20-24	Month and ye	Completed	29	1309	11	70	2	All woman sa	375	Greater Accr	Greater Accr	Greater Accr	Urban		1	75		71	72		1	0	Not selected		Greater Accr	Urban				Secondary	4	Sachet water	0	Flush to pit	Yes	Yes	Yes	Yes	No	No	Yes	Ceramic/marb	Cement	Asbestos/sla	Pentecostal/	Akan	13
1	25-29	Month and ye	Completed	20	1309	12	69	2	All woman sa	376	Northern Rur	Northern Rur	Northern	Rural		1	205		201	202		1	0	Selected		Northern	Rural				No education		Tube well or	60	No facility/	No	No	No	No	Yes	No	No	Cement	Uncovered ad	Thatch / pal	Islam	Mole-Dagbani	0
1	30-34	Month and ye	Completed	21	1309	12	69	2	All woman sa	376	Northern Rur	Northern Rur	Northern	Rural		1	205		201	202		1	0	Not selected		Northern	Rural				No education		Tube well or	30	No facility/	No	No	No	No	Yes	No	No	Cement	Covered adob	Thatch / pal	Islam	Mole-Dagbani	0
1	20-24	Month and ye	Completed	1	1309	9	72	2	All woman sa	377	Brong Ahafo	Brong Ahafo	Brong Ahafo	Rural		1	165		161	162		Husband not	0	Selected		Brong Ahafo	Rural				No education		River/dam/la	12	No facility/	No	No	No	No	Yes	No	No	Cement	Bamboo with	Thatch / pal	Traditional/	Gurma	0
2	30-34	Month and ye	Completed	30	1309	10	71	2	All woman sa	377	Brong Ahafo	Brong Ahafo	Brong Ahafo	Rural		1	165		161	162		Husband not	0	Selected		Brong Ahafo	Rural				No education		River/dam/la	10	No facility/	No	Yes	No	No	Yes	No	No	Cement	Bamboo with	Metal	Catholic	Gurma	0
1	30-34	Month and ye	Completed	29	1309	10	71	2	All woman sa	377	Brong Ahafo	Brong Ahafo	Brong Ahafo	Rural		1	164		161	162		1	0	Not selected		Brong Ahafo	Rural				Secondary	3	River/dam/la	30	Pit latrine	No	Yes	No	No	Yes	No	No	Cement	Stone with m	Metal	Pentecostal/	Ewe	9
1	35-39	Month and ye	Completed	29	1309	10	71	2	All woman sa	377	Brong Ahafo	Brong Ahafo	Brong Ahafo	Rural		1	164		161	162		1	0	Not selected		Brong Ahafo	Rural				Secondary	3	River/dam/la	20	Pit latrine	No	Yes	Yes	No	No	No	No	Cement	Stone with m	Thatch / pal	Pentecostal/	Ewe	9
1	35-39	Month and ye	Completed	29	1309	10	71	2	All woman sa	377	Brong Ahafo	Brong Ahafo	Brong Ahafo	Rural		1	164		161	162		1	0	Selected		Brong Ahafo	Rural				Primary	5	River/dam/la	25	Pit latrine	No	Yes	No	No	Yes	No	No	Cement	Stone with m	Metal	Pentecostal/	Ewe	5
1	30-34	Month and ye	Completed	28	1309	10	71	2	All woman sa	377	Brong Ahafo	Brong Ahafo	Brong Ahafo	Rural		1	164		161	162			0	Not selected		Brong Ahafo	Rural				No education		River/dam/la	15	No facility/	No	Yes	No	No	Yes	No	No	Cement	Stone with m	Thatch / pal	Pentecostal/	Akan	0
1	35-39	Month and ye	Completed	26	1309	12	69	2	All woman sa	378	Eastern Rura	Eastern Rura	Eastern	Rural		2	125		121	122		1	0	Selected		Eastern	Rural				No education		Tube well or	5	Ventilated I	Yes	No	No	No	No	No	No	Cement	Cement block	Asbestos/sla	Catholic	Ewe	0
1	15-19	Month and ye	Completed	25	1309	12	69	2	All woman sa	378	Eastern Rura	Eastern Rura	Eastern	Rural		1	124		121	122			0	Not selected		Eastern	Rural				Secondary	3	River/dam/la	6	Pit latrine	Yes	No	Yes	No	No	No	No	Woolen carpe	Cement block	Asbestos/sla	Presbyterian	Ewe	9
1	20-24	Month and ye	Completed	23	1309	12	69	2	All woman sa	378	Eastern Rura	Eastern Rura	Eastern	Rural		1	124		121	122			0	Not selected		Eastern	Rural				Secondary	4	Tube well or	20	Pit latrine	Yes	No	Yes	No	No	No	No	Cement	Cement	Asbestos/sla	Pentecostal/	Akan	13
1	30-34	Month and ye	Completed	13	1309	11	70	2	All woman sa	379	Greater Accr	Greater Accr	Greater Accr	Urban		1	74		71	72		1	0	Selected		Greater Accr	Urban				Secondary	3	Sachet water	0	Pit latrine	Yes	Yes	Yes	Yes	No	No	Yes	Ceramic/marb	Cement	Metal	Pentecostal/	Ewe	9
1	25-29	Month and ye	Completed	22	1309	10	71	2	All woman sa	384	Ashanti Urba	Ashanti Urba	Ashanti	Urban		1	154		151	152		1	0	Not selected		Ashanti	Urban				Secondary	3	Sachet water	0	Ventilated I	Yes	No	Yes	Yes	No	No	No	Cement	Cement	Asbestos/sla	Catholic	Akan	9
1	40-44	Month and ye	Completed	24	1309	10	71	2	All woman sa	384	Ashanti Urba	Ashanti Urba	Ashanti	Urban		1	155		151	152		1	0	Selected		Ashanti	Urban				Secondary	4	Piped to yar	On premises	Flush to sep	Yes	Yes	Yes	Yes	Yes	No	No	Woolen carpe	Cement block	Asbestos/sla	Pentecostal/	Akan	10
1	20-24	Month and ye	Completed	21	1309	10	71	2	All woman sa	384	Ashanti Urba	Ashanti Urba	Ashanti	Urban		1	154		151	152			0	Selected		Ashanti	Urban				Secondary	6	Tube well or	999	Ventilated I	Yes	No	Yes	Yes	No	No	No	Cement	Cement	Cement	Pentecostal/	Akan	15
1	25-29	Month and ye	Completed	23	1309	10	71	2	All woman sa	384	Ashanti Urba	Ashanti Urba	Ashanti	Urban		1	154		151	152		1	0	Selected		Ashanti	Urban				Secondary	7	Sachet water	0	Ventilated I	Yes	Yes	Yes	Yes	No	No	No	Linoleum/rub	Cement block	Asbestos/sla	Methodist	Akan	16
1	25-29	Month and ye	Completed	23	1309	10	71	2	All woman sa	384	Ashanti Urba	Ashanti Urba	Ashanti	Urban		1	154		151	152		1	0	Not selected		Ashanti	Urban				Secondary	6	Sachet water	0	Ventilated I	Yes	Yes	Yes	Yes	No	No	No	Cement	Cement	Asbestos/sla	Catholic	Akan	15
1	20-24	Month and ye	Completed	6	1309	10	71	2	All woman sa	385	Ashanti Rura	Ashanti Rura	Ashanti	Rural		1	135		131	132			0	Not selected		Ashanti	Rural				Secondary	No years com	Tube well or	10	Pit latrine	No	No	No	No	No	No	No	Cement	Cement	Asbestos/sla	Pentecostal/	Akan	6
1	25-29	Month and ye	Completed	10	1309	12	69	2	All woman sa	386	Ashanti Rura	Ashanti Rura	Ashanti	Rural		1	154		151	152		1	0	Not selected		Ashanti	Rural				No education		Tube well or	30	No facility/	Yes	No	Yes	No	No	No	No	Earth, sand	Cement	Asbestos/sla	Pentecostal/	Akan	0
2	25-29	Month and ye	Completed	10	1309	12	69	2	All woman sa	386	Ashanti Rura	Ashanti Rura	Ashanti	Rural		1	154		151	152		1	0	Not selected		Ashanti	Rural				No education		Tube well or	30	No facility/	Yes	No	Yes	No	No	No	No	Earth, sand	Cement	Asbestos/sla	Pentecostal/	Akan	0
1	25-29	Month and ye	Completed	11	1309	12	69	2	All woman sa	386	Ashanti Rura	Ashanti Rura	Ashanti	Rural		1	154		151	152		1	0	Selected		Ashanti	Rural				No education		Tube well or	20	No facility/	No	No	No	No	No	No	No	Earth, sand	Bamboo with	Palm / bambo	Islam	Grusi	0
2	25-29	Month and ye	Completed	11	1309	12	69	2	All woman sa	386	Ashanti Rura	Ashanti Rura	Ashanti	Rural		1	154		151	152		1	0	Selected		Ashanti	Rural				No education		Tube well or	20	No facility/	No	No	No	No	No	No	No	Earth, sand	Bamboo with	Palm / bambo	Islam	Grusi	0
1	40-44	Year and age	Completed	12	1309	12	69	2	All woman sa	386	Ashanti Rura	Ashanti Rura	Ashanti	Rural		1	154		151	152		1	0	Not selected		Ashanti	Rural				No education		Tube well or	5	Pit latrine	Yes	No	Yes	No	No	No	No	Cement	Cement	Asbestos/sla	Pentecostal/	Akan	0
1	20-24	Month and ye	Completed	3	1309	12	69	2	All woman sa	388	Central Urba	Central Urba	Central	Urban		1	105		101	102		1	0	Selected		Central	Urban				Secondary	2	Public tap/s	5	Ventilated I	Yes	No	Yes	No	No	No	No	Linoleum/rub	Cement block	Asbestos/sla	Pentecostal/	Akan	8
2	35-39	Year and age	Completed	3	1309	12	69	2	All woman sa	388	Central Urba	Central Urba	Central	Urban		2	105		101	102			0	Selected		Central	Urban				No education		Public tap/s	5	Ventilated I	Yes	No	No	No	No	No	No	Cement	Cement block	Asbestos/sla	Pentecostal/	Akan	0
1	30-34	Month and ye	Completed	2	1309	10	71	2	All woman sa	390	Brong Ahafo	Brong Ahafo	Brong Ahafo	Urban		1	175		171	172		1	0	Not selected		Brong Ahafo	Urban				Higher	3	Piped to yar	On premises	Ventilated I	Yes	Yes	Yes	Yes	Yes	No	No	Cement	Cement	Asbestos/sla	Pentecostal/	Akan	15
1	25-29	Month and ye	Completed	3	1309	10	71	2	All woman sa	390	Brong Ahafo	Brong Ahafo	Brong Ahafo	Urban		1	173		171	172		1	0	Selected		Brong Ahafo	Urban				Primary	4	Public tap/s	10	Ventilated I	Yes	Yes	Yes	Yes	No	No	No	Cement	Cement	Asbestos/sla	Pentecostal/	Mole-Dagbani	4
1	25-29	Month and ye	Completed	31	1309	11	70	2	All woman sa	390	Brong Ahafo	Brong Ahafo	Brong Ahafo	Urban		2	174		171	172		1	0	Selected		Brong Ahafo	Urban				Secondary	3	Public tap/s	10	Ventilated I	Yes	Yes	Yes	No	No	No	No	Cement	Cement	Asbestos/sla	Other Christ	Akan	9
1	35-39	Month and ye	Completed	26	1309	12	69	2	All woman sa	392	Upper West U	Upper West U	Upper West	Urban		1	255		251	252		1	0	Not selected		Upper West	Urban				Secondary	2	Piped into d	On premises	Flush to sep	Yes	Yes	Yes	Yes	Yes	Yes	Yes	Woolen carpe	Cement block	Asbestos/sla	Islam	Mole-Dagbani	8
1	25-29	Month and ye	Completed	26	1309	12	69	2	All woman sa	392	Upper West U	Upper West U	Upper West	Urban		1	254		251	252		1	0	Selected		Upper West	Urban				Higher	2	Piped to yar	On premises	Flush to sep	Yes	No	Yes	Yes	No	Yes	Yes	Ceramic/marb	Cement block	Asbestos/sla	Islam	Grusi	14
1	25-29	Month and ye	Completed	26	1309	12	69	2	All woman sa	392	Upper West U	Upper West U	Upper West	Urban		1	255		251	252		1	0	Selected		Upper West	Urban				Higher	2	Public tap/s	2	No facility/	Yes	No	Yes	Yes	No	Yes	No	Cement	Cement block	Asbestos/sla	Catholic	Mole-Dagbani	14
2	25-29	Month and ye	Completed	25	1309	12	69	2	All woman sa	392	Upper West U	Upper West U	Upper West	Urban		1	255		251	252		1	0	Not selected		Upper West	Urban				Secondary	3	Public tap/s	5	Ventilated I	Yes	Yes	Yes	No	Yes	Yes	No	Cement	Cement block	Asbestos/sla	Pentecostal/	Grusi	9
1	25-29	Year and age	Completed	4	1309	10	71	2	All woman sa	393	Western Urba	Western Urba	Western	Urban		1	24		21	22		1	0	Selected		Western	Urban				Secondary	3	Unprotected	10	Flush to pit	Yes	No	No	No	No	No	No	Linoleum/rub	Cement	Asbestos/sla	Other Christ	Akan	9
2	25-29	Month and ye	Completed	29	1309	11	70	2	All woman sa	394	Western Rura	Western Rura	Western	Rural		1	25		21	22		9	0	Selected		Western	Rural				Secondary	3	Not a dejure	Not a dejure	Not a dejure	Not a dejure	Not a dejure	Not a dejure	Not a dejure	Not a dejure	Not a dejure	Not a dejure	Not a dejure	Not a dejure	Not a dejure	Pentecostal/	Akan	9
1	35-39	Month and ye	Completed	29	1309	11	70	2	All woman sa	394	Western Rura	Western Rura	Western	Rural		1	25		21	22			0	Selected		Western	Rural				Primary	6	Public tap/s	5	Pit latrine	Yes	No	Yes	No	No	No	No	Woolen carpe	Cement	Asbestos/sla	Pentecostal/	Akan	6
1	40-44	Year and age	Completed	29	1309	11	70	2	All woman sa	394	Western Rura	Western Rura	Western	Rural		1	25		21	22		1	0	Selected		Western	Rural				No education		Public tap/s	5	No facility/	Yes	Yes	Yes	No	No	No	No	Cement	Cement	Asbestos/sla	Pentecostal/	Akan	0
1	30-34	Month and ye	Completed	28	1309	11	70	2	All woman sa	394	Western Rura	Western Rura	Western	Rural		1	24		21	22		1	0	Selected		Western	Rural				Primary	2	Public tap/s	10	No facility/	No	No	No	No	Yes	No	No	Cement	Bricks	Asbestos/sla	Pentecostal/	Akan	2
1	30-34	Month and ye	Completed	26	1309	12	69	2	All woman sa	395	Greater Accr	Greater Accr	Greater Accr	Urban		1	55		51	52		1	0	Selected		Greater Accr	Urban				Secondary	3	Sachet water	50	Flush to pip	Yes	Yes	Yes	Yes	No	No	Yes	Ceramic/marb	Cement	Metal	Pentecostal/	Akan	9
1	45-49	Month and ye	Completed	1	1309	11	70	2	All woman sa	396	Ashanti Urba	Ashanti Urba	Ashanti	Urban		1	164		161	162		Husband not	0	Not selected		Ashanti	Urban				Primary	3	Protected we	15	Ventilated I	Yes	No	Yes	No	No	No	No	Wood planks	Plywood	Metal	Pentecostal/	Akan	3
1	20-24	Month and ye	Completed	1	1309	11	70	2	All woman sa	396	Ashanti Urba	Ashanti Urba	Ashanti	Urban		1	164		161	162		1	0	Not selected		Ashanti	Urban				Secondary	3	Sachet water	0	Pit latrine	Yes	No	Yes	No	No	No	No	Cement	Cement	Asbestos/sla	Catholic	Akan	9
2	20-24	Month and ye	Completed	1	1309	11	70	2	All woman sa	396	Ashanti Urba	Ashanti Urba	Ashanti	Urban		1	164		161	162		1	0	Not selected		Ashanti	Urban				Secondary	3	Sachet water	0	Pit latrine	Yes	No	Yes	No	No	No	No	Cement	Cement	Asbestos/sla	Catholic	Akan	9
1	30-34	Month and ye	Completed	1	1309	10	71	2	All woman sa	397	Volta Urban	Volta Urban	Volta	Urban		1	84		81	82		1	0	Not selected		Volta	Urban				Higher	3	Public tap/s	20	No facility/	Yes	Yes	Yes	No	Yes	No	Yes	Cement	Cement	Asbestos/sla	Other Christ	Ewe	15
1	30-34	Year and age	Completed	29	1309	11	70	2	All woman sa	397	Volta Urban	Volta Urban	Volta	Urban		1	85		81	82		1	0	Selected		Volta	Urban				Primary	4	Unprotected	5	No facility/	No	No	No	No	No	No	No	Cement	Cement	Asbestos/sla	No religion	Ewe	4
2	30-34	Year and age	Completed	29	1309	11	70	2	All woman sa	397	Volta Urban	Volta Urban	Volta	Urban		1	85		81	82		1	0	Selected		Volta	Urban				Primary	4	Unprotected	5	No facility/	No	No	No	No	No	No	No	Cement	Cement	Asbestos/sla	No religion	Ewe	4
1	20-24	Year and age	Completed	4	1309	12	69	2	All woman sa	398	Central Rura	Central Rura	Central	Rural		1	154		151	152		1	0	Not selected		Central	Rural				Secondary	No years com	Tube well or	20	Pit latrine	Yes	Yes	Yes	No	No	No	No	Cement	Bamboo with	Metal	Catholic	Akan	6
2	20-24	Year and age	Completed	4	1309	12	69	2	All woman sa	398	Central Rura	Central Rura	Central	Rural		1	154		151	152		1	0	Not selected		Central	Rural				Secondary	No years com	Tube well or	20	Pit latrine	Yes	Yes	Yes	No	No	No	No	Cement	Bamboo with	Metal	Catholic	Akan	6
1	20-24	Month and ye	Completed	2	1309	12	69	2	All woman sa	398	Central Rura	Central Rura	Central	Rural		1	155		151	152		Husband not	0	Selected		Central	Rural				Primary	4	Protected we	30	Pit latrine	No	No	No	No	No	No	No	Cement	Cement	Asbestos/sla	Pentecostal/	Akan	4
1	15-19	Month and ye	Completed	3	1309	12	69	2	All woman sa	398	Central Rura	Central Rura	Central	Rural		1	155		151	152			0	Selected		Central	Rural				Secondary	No years com	Protected we	30	Pit latrine	No	No	No	No	No	No	No	Cement	Cement	Asbestos/sla	Other Christ	Akan	6
1	25-29	Year and age	Completed	3	1309	12	69	2	All woman sa	398	Central Rura	Central Rura	Central	Rural		1	154		151	152		1	0	Selected		Central	Rural				No education		Tube well or	5	Pit latrine	Yes	Yes	Yes	No	Yes	No	No	Cement	Bamboo with	Roofing shin	Pentecostal/	Akan	0
1	25-29	Month and ye	Completed	2	1309	12	69	2	All woman sa	398	Central Rura	Central Rura	Central	Rural		1	155		151	152		Husband not	0	Selected		Central	Rural				Secondary	No years com	Protected we	60	No facility/	Yes	Yes	Yes	No	No	No	No	Earth, sand	Bamboo with	Thatch / pal	Pentecostal/	Akan	6
1	20-24	Month and ye	Completed	2	1309	12	69	2	All woman sa	398	Central Rura	Central Rura	Central	Rural		1	155		151	152			0	Selected		Central	Rural				No education		Protected we	60	No facility/	Yes	Yes	Yes	No	No	No	No	Earth, sand	Bamboo with	Thatch / pal	Traditional/	Ewe	0
1	35-39	Year and age	Completed	4	1309	12	69	2	All woman sa	398	Central Rura	Central Rura	Central	Rural		1	154		151	152		1	0	Not selected		Central	Rural				Primary	3	Tube well or	15	Pit latrine	Yes	Yes	Yes	No	No	No	No	Cement	Dirt	Asbestos/sla	Other Christ	Ewe	3
1	25-29	Month and ye	Completed	2	1309	12	69	2	All woman sa	398	Central Rura	Central Rura	Central	Rural		1	154		151	152		1	0	Selected		Central	Rural				Secondary	2	Tube well or	30	Ventilated I	Yes	Yes	Yes	No	No	No	No	Cement	Cement block	Asbestos/sla	Islam	Akan	8
2	25-29	Month and ye	Completed	2	1309	12	69	2	All woman sa	398	Central Rura	Central Rura	Central	Rural		1	154		151	152		1	0	Selected		Central	Rural				Secondary	2	Tube well or	30	Ventilated I	Yes	Yes	Yes	No	No	No	No	Cement	Cement block	Asbestos/sla	Islam	Akan	8
1	30-34	Month and ye	Completed	1	1309	12	69	2	All woman sa	398	Central Rura	Central Rura	Central	Rural		1	155		151	152		1	0	Selected		Central	Rural				Secondary	3	Protected we	15	Ventilated I	Yes	Yes	Yes	No	No	No	No	Earth, sand	Bamboo with	Metal	Other Christ	Ewe	9
1	25-29	Month and ye	Completed	4	1309	12	69	2	All woman sa	398	Central Rura	Central Rura	Central	Rural		1	155		151	152		1	0	Selected		Central	Rural				Primary	2	Protected we	30	Pit latrine	Yes	Yes	Yes	No	Yes	No	No	Earth, sand	Bamboo with	Asbestos/sla	Pentecostal/	Akan	2
1	30-34	Month and ye	Completed	1	1309	12	69	2	All woman sa	398	Central Rura	Central Rura	Central	Rural		1	155		151	152		1	0	Selected		Central	Rural				Primary	5	Protected we	15	Pit latrine	No	No	No	No	No	No	No	Earth, sand	Bamboo with	Metal	Pentecostal/	Akan	5
1	20-24	Month and ye	Completed	30	1309	12	69	2	All woman sa	401	Brong Ahafo	Brong Ahafo	Brong Ahafo	Urban		1	194		191	192		1	0	Selected		Brong Ahafo	Urban				Primary	4	River/dam/la	30	Ventilated I	Yes	Yes	Yes	No	No	No	No	Linoleum/rub	Cement	Asbestos/sla	Pentecostal/	Akan	4
1	25-29	Month and ye	Completed	2	1309	11	70	2	All woman sa	401	Brong Ahafo	Brong Ahafo	Brong Ahafo	Urban		3	194		191	192		1	0	Not selected		Brong Ahafo	Urban				Primary	No years com	Unprotected	On premises	No facility/	Yes	Yes	Yes	No	Yes	No	Yes	Linoleum/rub	Dirt	Asbestos/sla	Pentecostal/	Guan	0
2	40-44	Month and ye	Completed	2	1309	11	70	2	All woman sa	401	Brong Ahafo	Brong Ahafo	Brong Ahafo	Urban		2	194		191	192		1	0	Not selected		Brong Ahafo	Urban				No education		River/dam/la	45	Ventilated I	Yes	Yes	Yes	Yes	Yes	Yes	No	Cement	Cement	Asbestos/sla	Islam	Mande	0
1	30-34	Month and ye	Completed	1	1309	11	70	2	All woman sa	401	Brong Ahafo	Brong Ahafo	Brong Ahafo	Urban		1	194		191	192		1	0	Selected		Brong Ahafo	Urban				Secondary	3	River/dam/la	30	Pit latrine	Yes	No	No	No	Yes	No	No	Cement	Dirt	Asbestos/sla	Islam	Ga/Dangme	9
1	25-29	Month and ye	Completed	2	1309	11	70	2	All woman sa	401	Brong Ahafo	Brong Ahafo	Brong Ahafo	Urban		2	194		191	192		Husband not	0	Not selected		Brong Ahafo	Urban				No education		River/dam/la	20	Ventilated I	No	No	No	No	No	No	No	Cement	Cement	Asbestos/sla	Islam	Akan	0
1	40-44	Month and ye	Completed	30	1309	10	71	2	All woman sa	402	Upper East U	Upper East U	Upper East	Urban		1	225		221	222		1	0	Not selected		Upper East	Urban				Primary	6	Piped to yar	On premises	No facility/	Yes	Yes	Yes	No	No	No	No	Cement	Stone with m	Asbestos/sla	Islam	Mole-Dagbani	6
1	30-34	Month and ye	Completed	30	1309	10	71	2	All woman sa	402	Upper East U	Upper East U	Upper East	Urban		1	225		221	222		Husband not	0	Selected		Upper East	Urban				Secondary	6	Public tap/s	25	No facility/	Yes	Yes	No	No	No	No	No	Cement	Dirt	Metal	Pentecostal/	Mole-Dagbani	15
1	20-24	Month and ye	Completed	21	1309	12	69	2	All woman sa	403	Eastern Rura	Eastern Rura	Eastern	Rural		1	125		121	122		1	0	Selected		Eastern	Rural				Secondary	3	River/dam/la	10	Pit latrine	No	Yes	No	No	Yes	No	No	Cement	Stone with m	Asbestos/sla	Pentecostal/	Akan	9
1	25-29	Month and ye	Completed	14	1309	10	71	2	All woman sa	406	Northern Rur	Northern Rur	Northern	Rural		1	215		211	212		1	0	Not selected		Northern	Rural				No education		Protected we	20	No facility/	Yes	Yes	No	No	No	No	No	Cement	Dirt	Thatch / pal	Islam	Mole-Dagbani	0
1	25-29	Month and ye	Completed	14	1309	10	71	2	All woman sa	406	Northern Rur	Northern Rur	Northern	Rural		1	215		211	212		1	0	Not selected		Northern	Rural				No education		Protected we	40	No facility/	Yes	Yes	No	No	Yes	No	No	Cement	Stone with m	Thatch / pal	Islam	Mole-Dagbani	0
1	25-29	Month and ye	Completed	13	1309	10	71	2	All woman sa	406	Northern Rur	Northern Rur	Northern	Rural		1	214		211	212		Husband not	0	Not selected		Northern	Rural				No education		Not a dejure	Not a dejure	Not a dejure	Not a dejure	Not a dejure	Not a dejure	Not a dejure	Not a dejure	Not a dejure	Not a dejure	Not a dejure	Not a dejure	Not a dejure	Islam	Mole-Dagbani	0
2	25-29	Month and ye	Completed	13	1309	10	71	2	All woman sa	406	Northern Rur	Northern Rur	Northern	Rural		1	214		211	212		Husband not	0	Not selected		Northern	Rural				No education		Not a dejure	Not a dejure	Not a dejure	Not a dejure	Not a dejure	Not a dejure	Not a dejure	Not a dejure	Not a dejure	Not a dejure	Not a dejure	Not a dejure	Not a dejure	Islam	Mole-Dagbani	0
1	30-34	Month and ye	Completed	15	1309	10	71	2	All woman sa	406	Northern Rur	Northern Rur	Northern	Rural		1	214		211	212		1	0	Selected		Northern	Rural				No education		Tube well or	30	No facility/	Yes	Yes	No	No	Yes	Yes	No	Cement	Dirt	Thatch / pal	Islam	Mole-Dagbani	0
1	20-24	Month and ye	Completed	14	1309	10	71	2	All woman sa	406	Northern Rur	Northern Rur	Northern	Rural		1	214		211	212		Husband not	0	Selected		Northern	Rural				No education		Tube well or	On premises	No facility/	Yes	Yes	Yes	No	Yes	Yes	No	Cement	Dirt	Metal	Islam	Mole-Dagbani	0
1	20-24	Month and ye	Completed	14	1309	10	71	2	All woman sa	406	Northern Rur	Northern Rur	Northern	Rural		1	214		211	212		1	0	Not selected		Northern	Rural				Secondary	No years com	Tube well or	15	No facility/	No	No	No	No	Yes	Yes	No	Dung	Dirt	Thatch / pal	Islam	Mole-Dagbani	6
1	30-34	Month and ye	Completed	15	1309	10	71	2	All woman sa	406	Northern Rur	Northern Rur	Northern	Rural		1	214		211	212		1	0	Selected		Northern	Rural				No education		Tube well or	30	No facility/	Yes	Yes	No	No	Yes	Yes	No	Cement	Dirt	Metal	Islam	Mole-Dagbani	0
1	35-39	Month and ye	Completed	22	1309	12	69	2	All woman sa	407	Volta Urban	Volta Urban	Volta	Urban		1	105		101	102		1	0	Selected		Volta	Urban				No education		Public tap/s	30	No facility/	Yes	Yes	No	No	No	No	No	Cement	Cement	Roofing shin	No religion	Other	0
2	35-39	Month and ye	Completed	22	1309	12	69	2	All woman sa	407	Volta Urban	Volta Urban	Volta	Urban		1	105		101	102		1	0	Selected		Volta	Urban				No education		Public tap/s	30	No facility/	Yes	Yes	No	No	No	No	No	Cement	Cement	Roofing shin	No religion	Other	0
1	30-34	Year and age	Completed	24	1309	12	69	2	All woman sa	407	Volta Urban	Volta Urban	Volta	Urban		1	105		101	102		Husband not	0	Selected		Volta	Urban				Primary	5	Public tap/s	5	No facility/	Yes	Yes	No	No	No	No	No	Cement	Cement	Asbestos/sla	Catholic	Mole-Dagbani	5
1	25-29	Month and ye	Completed	24	1309	12	69	2	All woman sa	407	Volta Urban	Volta Urban	Volta	Urban		1	105		101	102			0	Selected		Volta	Urban				Secondary	3	Not a dejure	Not a dejure	Not a dejure	Not a dejure	Not a dejure	Not a dejure	Not a dejure	Not a dejure	Not a dejure	Not a dejure	Not a dejure	Not a dejure	Not a dejure	Pentecostal/	Mole-Dagbani	9
1	35-39	Month and ye	Completed	21	1309	12	69	2	All woman sa	408	Brong Ahafo	Brong Ahafo	Brong Ahafo	Rural		1	184		181	182		1	0	Selected		Brong Ahafo	Rural				No education		River/dam/la	15	Pit latrine	No	Yes	No	No	Yes	No	No	Earth, sand	Stone with m	Thatch / pal	Catholic	Mole-Dagbani	0
1	30-34	Month and ye	Completed	6	1309	11	70	2	All woman sa	411	Eastern Urba	Eastern Urba	Eastern	Urban		1	134		131	132		1	0	Not selected		Eastern	Urban				Secondary	2	Piped to yar	On premises	Pit latrine	Yes	Yes	Yes	No	No	No	No	Parquet, pol	Cement block	Asbestos/sla	Other Christ	Akan	8
1	30-34	Month and ye	Completed	19	1309	10	71	2	All woman sa	413	Upper West R	Upper West R	Upper West	Rural		1	245		241	242		1	0	Not selected		Upper West	Rural				Primary	5	Tube well or	20	No facility/	No	No	No	No	Yes	No	No	Dung	Bricks	Roofing shin	Catholic	Mole-Dagbani	5
1	35-39	Month and ye	Completed	17	1309	10	71	2	All woman sa	413	Upper West R	Upper West R	Upper West	Rural		1	244		241	242		1	0	Not selected		Upper West	Rural				No education		Tube well or	15	No facility/	Yes	No	No	No	No	No	No	Cement	Cement	Roofing shin	Traditional/	Mole-Dagbani	0
1	40-44	Month and ye	Completed	22	1309	12	69	2	All woman sa	414	Northern Urb	Northern Urb	Northern	Urban		1	215		211	212		1	0	Selected		Northern	Urban				No education		Piped to yar	On premises	Ventilated I	Yes	Yes	Yes	No	Yes	Yes	No	Cement	Cement	Metal	Islam	Mole-Dagbani	0
1	30-34	Month and ye	Completed	22	1309	12	69	2	All woman sa	414	Northern Urb	Northern Urb	Northern	Urban		1	215		211	212		1	0	Selected		Northern	Urban				Secondary	3	Piped to yar	On premises	Flush to sep	Yes	Yes	Yes	Yes	Yes	Yes	No	Cement	Cement	Metal	Catholic	Mole-Dagbani	9
1	20-24	Month and ye	Completed	19	1309	10	71	2	All woman sa	415	Upper West R	Upper West R	Upper West	Rural		1	194		191	192		1	0	Not selected		Upper West	Rural				No education		Tube well or	20	Pit latrine	No	No	No	No	No	No	No	Cement	Dirt	Asbestos/sla	Pentecostal/	Mole-Dagbani	0
1	35-39	Month and ye	Completed	18	1309	10	71	2	All woman sa	415	Upper West R	Upper West R	Upper West	Rural		1	195		191	192		1	0	Selected		Upper West	Rural				No education		Public tap/s	25	Pit latrine	No	Yes	No	No	Yes	No	No	Cement	Cement	Roofing shin	Traditional/	Mole-Dagbani	0
1	35-39	Month and ye	Completed	21	1309	10	71	2	All woman sa	415	Upper West R	Upper West R	Upper West	Rural		2	194		191	192		1	0	Not selected		Upper West	Rural				No education		Tube well or	20	Pit latrine	No	Yes	No	No	Yes	No	No	Cement	No walls	Asbestos/sla	Traditional/	Mole-Dagbani	0
2	35-39	Month and ye	Completed	10	1309	12	69	2	All woman sa	416	Brong Ahafo	Brong Ahafo	Brong Ahafo	Urban		1	175		171	172		1	0	Selected		Brong Ahafo	Urban				Primary	5	Sachet water	0	Ventilated I	Yes	Yes	Yes	Yes	No	Yes	Yes	Cement	Cement	Asbestos/sla	Other Christ	Grusi	5
2	25-29	Month and ye	Completed	24	1309	12	69	2	All woman sa	417	Northern Rur	Northern Rur	Northern	Rural		1	205		201	202		1	0	Not selected		Northern	Rural				No education		Tube well or	30	No facility/	No	No	No	No	No	Yes	No	Cement	Stone with m	Asbestos/sla	No religion	Gurma	0
1	30-34	Month and ye	Completed	25	1309	12	69	2	All woman sa	417	Northern Rur	Northern Rur	Northern	Rural		1	205		201	202			0	Not selected		Northern	Rural				No education		Tube well or	30	No facility/	No	No	No	No	No	No	No	Cement	Uncovered ad	Asbestos/sla	No religion	Gurma	0
2	30-34	Month and ye	Completed	25	1309	12	69	2	All woman sa	417	Northern Rur	Northern Rur	Northern	Rural		1	205		201	202			0	Not selected		Northern	Rural				No education		Tube well or	30	No facility/	No	No	No	No	No	No	No	Cement	Uncovered ad	Asbestos/sla	No religion	Gurma	0
1	25-29	Month and ye	Completed	25	1309	12	69	2	All woman sa	417	Northern Rur	Northern Rur	Northern	Rural		1	204		201	202		1	0	Selected		Northern	Rural				No education		Tube well or	30	No facility/	No	No	No	No	Yes	No	No	Cement	Covered adob	Asbestos/sla	Traditional/	Gurma	0
1	30-34	Month and ye	Completed	25	1309	12	69	2	All woman sa	417	Northern Rur	Northern Rur	Northern	Rural		1	204		201	202		1	0	Not selected		Northern	Rural				No education		Tube well or	30	No facility/	No	No	No	No	No	No	No	Cement	Uncovered ad	Asbestos/sla	Traditional/	Gurma	0
1	30-34	Month and ye	Completed	23	1309	12	69	2	All woman sa	417	Northern Rur	Northern Rur	Northern	Rural		1	205		201	202		1	0	Not selected		Northern	Rural				No education		Public tap/s	90	No facility/	No	Yes	No	No	Yes	No	No	Cement	Cement block	Asbestos/sla	No religion	Gurma	0
1	30-34	Month and ye	Completed	25	1309	12	69	2	All woman sa	417	Northern Rur	Northern Rur	Northern	Rural		1	204		201	202		1	0	Selected		Northern	Rural				No education		Tube well or	30	No facility/	No	No	No	No	Yes	Yes	No	Cement	Stone with m	Asbestos/sla	Catholic	Gurma	0
2	30-34	Month and ye	Completed	25	1309	12	69	2	All woman sa	417	Northern Rur	Northern Rur	Northern	Rural		1	204		201	202		1	0	Selected		Northern	Rural				No education		Tube well or	30	No facility/	No	No	No	No	Yes	Yes	No	Cement	Stone with m	Asbestos/sla	Catholic	Gurma	0
1	25-29	Month and ye	Completed	29	1309	11	70	2	All woman sa	418	Brong Ahafo	Brong Ahafo	Brong Ahafo	Urban		1	164		161	162		1	0	Selected		Brong Ahafo	Urban				Primary	3	Protected we	12	Pit latrine	Yes	Yes	Yes	No	Yes	Yes	No	Cement	Cement	Metal	Islam	Mole-Dagbani	3
2	25-29	Month and ye	Completed	29	1309	11	70	2	All woman sa	418	Brong Ahafo	Brong Ahafo	Brong Ahafo	Urban		1	164		161	162		1	0	Selected		Brong Ahafo	Urban				Primary	3	Protected we	12	Pit latrine	Yes	Yes	Yes	No	Yes	Yes	No	Cement	Cement	Metal	Islam	Mole-Dagbani	3
1	30-34	Month and ye	Completed	30	1309	11	70	2	All woman sa	418	Brong Ahafo	Brong Ahafo	Brong Ahafo	Urban		2	164		161	162			0	Selected		Brong Ahafo	Urban				Secondary	3	Unprotected	10	No facility/	No	Yes	No	No	Yes	No	No	Cement	Cement	Metal	Pentecostal/	Mole-Dagbani	9
1	30-34	Month and ye	Completed	27	1309	11	70	2	All woman sa	418	Brong Ahafo	Brong Ahafo	Brong Ahafo	Urban		1	164		161	162		1	0	Not selected		Brong Ahafo	Urban				Primary	3	Protected we	15	Ventilated I	No	No	No	No	Yes	No	No	Cement	Cement	Metal	Islam	Gurma	3
1	15-19	Month and ye	Completed	27	1309	11	70	2	All woman sa	418	Brong Ahafo	Brong Ahafo	Brong Ahafo	Urban		1	165		161	162		1	0	Not selected		Brong Ahafo	Urban				Secondary	1	Unprotected	On premises	Ventilated I	Yes	No	Yes	Yes	No	Yes	No	Linoleum/rub	Cement	Metal	Islam	Gurma	7
1	25-29	Year and age	Completed	27	1309	11	70	2	All woman sa	418	Brong Ahafo	Brong Ahafo	Brong Ahafo	Urban		1	165		161	162		1	0	Not selected		Brong Ahafo	Urban				Primary	6	Protected we	15	Ventilated I	Yes	Yes	Yes	Yes	No	Yes	No	Cement	Cement	Metal	Islam	Other	6
1	30-34	Year and age	Completed	29	1309	11	70	2	All woman sa	418	Brong Ahafo	Brong Ahafo	Brong Ahafo	Urban		1	165		161	162		1	0	Selected		Brong Ahafo	Urban				No education		Unprotected	12	Ventilated I	No	Yes	No	No	Yes	No	No	Cement	Cement	Metal	Catholic	Mole-Dagbani	0
1	30-34	Month and ye	Completed	28	1309	11	70	2	All woman sa	418	Brong Ahafo	Brong Ahafo	Brong Ahafo	Urban		1	164		161	162		1	0	Not selected		Brong Ahafo	Urban				No education		Protected we	20	Ventilated I	Yes	No	Yes	No	Yes	Yes	No	Cement	Cement	Metal	Islam	Mole-Dagbani	0
2	30-34	Month and ye	Completed	28	1309	11	70	2	All woman sa	418	Brong Ahafo	Brong Ahafo	Brong Ahafo	Urban		1	164		161	162		1	0	Not selected		Brong Ahafo	Urban				No education		Protected we	20	Ventilated I	Yes	No	Yes	No	Yes	Yes	No	Cement	Cement	Metal	Islam	Mole-Dagbani	0
1	35-39	Month and ye	Completed	20	1309	12	69	2	All woman sa	419	Ashanti Rura	Ashanti Rura	Ashanti	Rural		1	164		161	162		1	0	Not selected		Ashanti	Rural				No education		Public tap/s	15	Flush to sep	Yes	Yes	Yes	No	Yes	No	No	Ceramic/marb	Cement	Asbestos/sla	Islam	Mole-Dagbani	0
2	35-39	Month and ye	Completed	20	1309	12	69	2	All woman sa	419	Ashanti Rura	Ashanti Rura	Ashanti	Rural		1	164		161	162		1	0	Not selected		Ashanti	Rural				No education		Public tap/s	15	Flush to sep	Yes	Yes	Yes	No	Yes	No	No	Ceramic/marb	Cement	Asbestos/sla	Islam	Mole-Dagbani	0
2	30-34	Month and ye	Completed	23	1309	12	69	2	All woman sa	419	Ashanti Rura	Ashanti Rura	Ashanti	Rural		2	164		161	162		1	0	Not selected		Ashanti	Rural				Higher	2	Piped into d	On premises	Flush to sep	Yes	Yes	Yes	Yes	No	No	No	Ceramic/marb	Cement	Asbestos/sla	Pentecostal/	Ewe	14
1	25-29	Month and ye	Completed	28	1309	10	71	2	All woman sa	420	Western Rura	Western Rura	Western	Rural		1	25		21	22		1	0	Not selected		Western	Rural				Secondary	3	Tube well or	8	Ventilated I	Yes	Yes	Yes	Yes	Yes	No	No	Cement	Cement	Asbestos/sla	Other Christ	Ewe	9
1	20-24	Month and ye	Completed	28	1309	10	71	2	All woman sa	420	Western Rura	Western Rura	Western	Rural		1	25		21	22		Husband not	0	Not selected		Western	Rural				Secondary	3	Tube well or	60	Pit latrine	Yes	Yes	No	No	Yes	No	No	Linoleum/rub	Cement	Asbestos/sla	Catholic	Akan	9
1	35-39	Month and ye	Completed	9	1309	12	69	2	All woman sa	421	Ashanti Urba	Ashanti Urba	Ashanti	Urban		1	145		141	142		1	0	Selected		Ashanti	Urban				Secondary	3	Piped to yar	On premises	Flush to pit	Yes	Yes	Yes	Yes	No	No	No	Ceramic/marb	Cement block	Asbestos/sla	Islam	Mande	9
2	20-24	Month and ye	Completed	9	1309	12	69	2	All woman sa	421	Ashanti Urba	Ashanti Urba	Ashanti	Urban		1	145		141	142		1	0	Selected		Ashanti	Urban				No education		Piped into d	On premises	Ventilated I	Yes	No	Yes	No	No	No	No	Cement	Cement	Asbestos/sla	Islam	Other	0
1	20-24	Month and ye	Completed	29	1309	12	69	2	All woman sa	422	Upper West R	Upper West R	Upper West	Rural		1	255		251	252		1	0	Selected		Upper West	Rural				Secondary	1	Public tap/s	3	No facility/	Yes	Yes	Yes	Yes	No	Yes	No	Cement	Cement block	Asbestos/sla	Islam	Grusi	7
1	30-34	Month and ye	Completed	29	1309	12	69	2	All woman sa	422	Upper West R	Upper West R	Upper West	Rural		1	254		251	252		1	0	Not selected		Upper West	Rural				No education		Tube well or	On premises	No facility/	Yes	No	No	No	No	Yes	No	Cement	Bricks	Asbestos/sla	Islam	Grusi	0
1	30-34	Month and ye	Completed	30	1309	12	69	2	All woman sa	422	Upper West R	Upper West R	Upper West	Rural		1	254		251	252			0	Selected		Upper West	Rural				No education		Public tap/s	On premises	No facility/	Yes	No	No	No	Yes	No	No	Cement	Bricks	Asbestos/sla	Islam	Grusi	0
1	40-44	Year and age	Completed	29	1309	12	69	2	All woman sa	422	Upper West R	Upper West R	Upper West	Rural		1	254		251	252		1	0	Selected		Upper West	Rural				No education		Tube well or	20	No facility/	No	Yes	No	No	Yes	No	No	Cement	Bricks	Asbestos/sla	Islam	Grusi	0
1	25-29	Month and ye	Completed	30	1309	12	69	2	All woman sa	422	Upper West R	Upper West R	Upper West	Rural		1	254		251	252		1	0	Selected		Upper West	Rural				No education		Tube well or	20	No facility/	Yes	No	No	No	Yes	No	No	Cement	Bricks	Thatch / pal	Islam	Grusi	0
1	35-39	Month and ye	Completed	30	1309	12	69	2	All woman sa	422	Upper West R	Upper West R	Upper West	Rural		1	255		251	252		1	0	Not selected		Upper West	Rural				Primary	2	Tube well or	30	No facility/	Yes	Yes	Yes	No	Yes	Yes	Yes	Cement	Bricks	Asbestos/sla	Islam	Grusi	2
1	15-19	Month and ye	Completed	29	1309	12	69	2	All woman sa	422	Upper West R	Upper West R	Upper West	Rural		1	255		251	252		Husband not	0	Not selected		Upper West	Rural				Primary	3	Tube well or	60	No facility/	Yes	Yes	No	No	Yes	Yes	No	Cement	Cement block	Asbestos/sla	Islam	Grusi	3
1	25-29	Month and ye	Completed	6	1309	10	71	2	All woman sa	423	Eastern Rura	Eastern Rura	Eastern	Rural		1	125		121	122		1	0	Selected		Eastern	Rural				Secondary	3	Tube well or	6	Pit latrine	Yes	Yes	Yes	No	No	No	No	Earth, sand	Cane / palm	Thatch / pal	Pentecostal/	Akan	9
1	25-29	Month and ye	Completed	8	1309	10	71	2	All woman sa	423	Eastern Rura	Eastern Rura	Eastern	Rural		1	124		121	122		1	0	Selected		Eastern	Rural				Secondary	2	Tube well or	30	Pit latrine	Yes	Yes	Yes	Yes	Yes	No	No	Cement	Cement	Asbestos/sla	Pentecostal/	Akan	8
1	30-34	Month and ye	Completed	8	1309	10	71	2	All woman sa	423	Eastern Rura	Eastern Rura	Eastern	Rural		1	125		121	122		1	0	Selected		Eastern	Rural				Primary	5	Public tap/s	8	Pit latrine	No	Yes	No	No	No	No	No	Cement	Stone with m	Asbestos/sla	Pentecostal/	Akan	5
1	30-34	Month and ye	Completed	2	1309	10	71	2	All woman sa	424	Volta Rural	Volta Rural	Volta	Rural		1	94		91	92		1	0	Not selected		Volta	Rural				Primary	5	Public tap/s	30	Pit latrine	Yes	Yes	Yes	No	No	No	No	Cement	Cement block	Asbestos/sla	Catholic	Ewe	5
1	15-19	Month and ye	Completed	1	1309	9	72	2	All woman sa	425	Ashanti Urba	Ashanti Urba	Ashanti	Urban		1	145		141	142			0	Not selected		Ashanti	Urban				Secondary	1	Public tap/s	20	Ventilated I	Yes	No	Yes	No	No	No	No	Cement	Cement	Asbestos/sla	Catholic	Gurma	7
1	20-24	Month and ye	Completed	19	1309	12	69	2	All woman sa	426	Upper West U	Upper West U	Upper West	Urban		2	244		241	242			0	Not selected		Upper West	Urban				Secondary	7	Public tap/s	10	Ventilated I	Yes	No	No	No	No	No	No	Cement	Cement	Roofing shin	Islam	Mole-Dagbani	16
2	25-29	Month and ye	Completed	4	1309	10	71	2	All woman sa	427	Eastern Urba	Eastern Urba	Eastern	Urban		1	115		111	112		1	0	Selected		Eastern	Urban				Primary	2	Protected we	30	Ventilated I	No	Yes	No	No	No	No	No	Cement	Cement block	Asbestos/sla	Other Christ	Ewe	2
2	30-34	Year and age	Completed	9	1309	10	71	2	All woman sa	427	Eastern Urba	Eastern Urba	Eastern	Urban		1	114		111	112		1	0	Not selected		Eastern	Urban				Primary	5	Tube well or	60	Pit latrine	Yes	No	No	No	No	No	No	Woolen carpe	Cement	Asbestos/sla	Pentecostal/	Akan	5
[truncated: 1,085 more columns]
